# Supplementary material for: Rhizosheath–root system changes exopolysaccharide content but stabilizes bacterial community across contrasting seasons in a desert environment
Source: Environ Microbiome. 2022 Apr 1;17:14. doi: 10.1186/s40793-022-00407-3 (PMC8973986; doi:10.1186/s40793-022-00407-3)
Supplement: Supplementary file 2 — Additional file 2. Data S1. Bacterial KTUs table with taxonomic information. Refer to excel file: Marasco et al 2021_Supplementary Data S1. [file 40793_2022_407_MOESM2_ESM.xlsx]

## Sheet: Data S1
Supplementary Data S1. Bacterial KTU table. Number of reads across samples are reported for each KTUs along with KTU taxonomic affiliation.
KTU_ID	June																												November
	Rhizosphere (RH)							Rhizosheath (RS)							Root tissue (RT)							Bulk sand (BS)							Rhizosphere (RH)							Rhizosheath (RS)							Root tissue (RT)
	D01	D02	D03	D04	D05	D06	D07	D08	D09	D10	D11	D12	D13	D14	D15	D16	D17	D18	D19	D20	D21	D22	D23	D24	D25	D26	D27	D28	G01	G02	G03	G04	G05	G06	G07	G08	G09	G10	G11	G12	G13	G14	G15	G16	G17	G18	G19	G20	G21
KTU_0001	7	2	11	6	15	0	5	994	210	423	1264	280	32	74	1743	27598	16787	13635	15046	25129	9465	0	0	0	0	0	0	0	6	13	0	0	18	0	15	284	220	419	512	264	815	524	13118	531	2492	10141	12156	11539	188
KTU_0002	2460	1688	6322	11490	4947	6754	4184	2322	6045	1446	3420	1003	937	522	190	0	8	0	2	0	0	6590	5551	1415	1336	4497	2506	1024	3689	6806	2724	2341	5120	3693	1232	2664	1640	12187	10360	1815	5739	6018	0	0	0	0	0	0	0
KTU_0003	3355	1356	2211	14690	28037	1093	6335	1196	134	1668	1353	111	75	202	0	0	0	13	0	0	0	127	166	0	0	0	34	0	1382	209	1677	838	105	325	517	1938	884	2514	7331	3186	1304	3576	0	0	0	0	0	0	0
KTU_0004	0	0	43	0	0	0	0	38	3705	659	317	421	472	307	185	102	0	0	5	11	67	0	0	0	0	0	0	0	0	1171	116	0	12	35	0	436	189	196	48	0	0	172	0	3796	48	1969	63	0	59842
KTU_0005	1639	324	941	1698	4705	430	621	4923	231	834	1727	428	101	222	0	0	0	0	0	0	0	156	376	76	115	62	214	0	2270	205	725	749	739	326	439	2929	706	3730	5886	2786	3161	3295	0	0	0	0	0	0	0
KTU_0006	635	2032	942	220	1359	2905	1399	5795	1906	1789	2284	6648	991	901	0	47	0	0	0	0	0	94	174	23	0	118	29	0	1249	2961	1338	1501	6191	2960	2516	1328	4121	1735	636	1369	2517	1793	0	0	0	0	0	0	0
KTU_0007	121	39	193	136	202	164	209	108	0	49	28	44	13	0	0	0	0	0	0	0	0	701	1001	246	278	990	398	20	270	0	215	101	190	309	27	20	15	80	52	0	45	82	0	0	0	0	0	0	0
KTU_0008	339	167	410	390	585	298	182	176	114	98	67	79	41	37	0	0	0	0	0	0	0	1283	2407	597	885	1490	666	158	443	142	255	142	279	179	107	129	76	228	171	109	139	127	0	0	0	0	0	0	0
KTU_0009	310	221	3639	831	443	2126	1637	79	32	60	106	68	83	62	0	0	0	0	0	0	0	1274	1650	332	145	728	86	138	223	164	375	278	624	927	304	30	68	788	309	39	351	641	0	0	0	0	0	0	0
KTU_0010	91	50	1114	283	201	746	1156	15	16	16	72	24	41	6	0	0	0	0	0	0	0	605	246	96	175	161	216	98	51	52	139	230	245	601	88	0	12	454	152	28	109	298	0	0	0	0	0	0	0
KTU_0011	187	104	803	264	230	305	149	43	62	44	0	21	102	50	0	0	0	0	0	0	0	984	1454	231	272	649	464	270	96	54	97	51	92	401	428	54	23	368	133	50	75	82	0	0	0	0	0	0	0
KTU_0012	550	274	1019	222	1022	227	188	844	26	1274	1019	534	428	239	0	0	0	0	0	0	0	220	261	0	0	169	30	91	521	0	1607	966	640	2475	933	931	326	632	277	726	233	236	0	0	0	0	0	0	0
KTU_0013	655	606	408	2296	2050	97	299	1468	228	197	1009	221	0	59	0	0	0	0	0	0	0	110	308	0	0	80	0	0	907	205	222	496	242	87	164	1266	556	1806	5103	1146	1276	1601	0	0	0	0	0	0	0
KTU_0014	1398	71	1072	642	3385	192	159	4885	275	2493	2591	890	273	520	0	0	0	0	0	0	22	209	89	0	8	223	49	0	2294	215	1909	749	1846	533	992	3024	497	2178	3496	3470	1091	1193	0	0	22	23	0	0	0
KTU_0015	23	22	3980	292	61	30	0	83	0	913	1341	204	842	581	0	0	0	0	0	0	0	75	26	25	0	108	0	0	0	0	929	1726	174	5936	2436	80	125	543	117	75	27	17	0	0	0	0	0	0	0
KTU_0016	201	30	343	112	186	252	261	274	0	139	0	122	155	29	0	0	0	0	0	0	0	257	1198	173	39	372	158	0	243	0	264	88	202	440	58	116	43	225	43	43	146	163	0	0	0	0	0	0	0
KTU_0017	226	81	683	32	611	67	57	478	119	1102	920	1142	716	1171	0	0	0	0	0	0	0	9	0	0	0	9	0	0	180	29	965	807	1400	2749	3099	651	178	235	70	463	146	94	0	0	0	0	0	0	0
KTU_0018	0	59	0	59	14	3840	125	57	792	103	6	465	64	1272	1443	5	0	0	0	4728	4449	0	0	0	0	0	0	0	12	61	13	32	33	26	53	284	94	43	269	14	473	884	0	13	0	0	0	0	0
KTU_0019	993	782	174	374	655	743	609	1108	185	6723	1552	948	1039	2003	0	0	0	0	0	0	0	0	92	26	0	77	0	0	181	44	3599	638	604	1501	2385	1527	1174	650	1660	414	911	968	0	0	101	0	0	9	0
KTU_0020	48	179	765	71	33	80	45	9	0	19	11	15	12	15	0	0	0	0	0	0	0	286	98	31	0	184	129	35	43	11	65	39	76	97	92	10	8	158	31	0	6	36	0	0	0	0	0	0	0
KTU_0021	747	28	1678	1308	3500	603	400	456	0	254	72	31	28	13	0	0	0	0	0	0	0	1209	1523	157	176	936	364	98	1383	23	834	251	69	364	236	430	47	1316	458	278	469	329	0	0	0	0	0	0	0
KTU_0022	60	28	1770	155	153	252	312	36	286	26	4	0	131	69	0	0	0	0	0	0	0	1410	1057	295	340	459	243	104	54	106	53	38	104	683	74	0	0	1229	131	22	64	293	0	0	0	0	0	0	0
KTU_0023	1701	519	1419	335	278	754	2254	927	648	1407	719	575	260	86	0	0	0	0	0	0	0	120	0	0	0	0	0	0	149	357	991	2275	470	777	87	2005	518	483	342	228	621	1114	0	0	0	0	0	0	0
KTU_0024	106	28	227	124	93	185	106	250	146	110	36	151	70	0	0	0	0	0	0	0	0	253	291	225	0	309	288	0	171	160	157	95	145	286	34	0	34	116	28	0	67	48	0	0	0	0	0	0	0
KTU_0025	789	217	2463	2765	4135	803	1426	1097	45	178	247	28	10	0	0	0	0	58	0	0	0	265	233	143	0	79	0	15	808	36	453	179	148	67	18	573	191	3690	2835	1339	1900	2250	0	0	0	0	0	0	0
KTU_0026	42	15	114	40	47	35	22	58	37	20	16	42	10	8	0	0	0	0	0	0	0	286	452	74	41	229	54	0	41	36	41	28	52	130	25	13	0	28	5	0	0	22	0	0	0	0	0	0	0
KTU_0027	717	1058	609	743	817	522	451	856	167	2444	931	234	979	607	0	135	0	0	0	0	0	221	254	72	14	122	19	0	672	230	2344	1590	218	1089	1305	2051	3434	1621	1342	819	1004	1539	0	0	0	0	0	0	0
KTU_0028	111	23	506	262	139	411	287	29	14	14	16	27	54	26	0	0	0	0	0	0	0	667	517	82	16	564	204	56	38	0	55	48	77	424	150	23	16	272	103	0	119	153	0	0	0	0	0	0	0
KTU_0029	370	213	702	172	815	1056	513	940	138	513	254	535	129	352	0	0	0	0	0	0	0	22	18	67	0	0	15	0	361	106	384	518	558	389	715	280	148	250	278	73	884	661	0	0	0	0	0	0	0
KTU_0030	60	0	62	60	77	49	38	30	10	8	8	12	0	0	0	0	0	0	0	0	0	465	840	131	225	362	141	47	87	0	43	34	51	71	38	14	0	27	21	0	0	23	0	0	0	0	0	0	0
KTU_0031	165	578	406	756	357	513	218	100	565	198	349	364	71	279	0	0	0	0	0	0	0	24	74	19	6	0	27	0	91	401	212	605	786	214	1669	170	431	197	312	42	357	257	0	0	0	0	0	0	0
KTU_0032	13	0	42	21	0	9	23	18	0	0	0	14	99	0	0	0	0	0	0	0	0	125	365	122	81	301	85	0	31	0	0	0	18	145	11	0	0	36	0	0	0	25	0	0	0	0	0	0	0
KTU_0033	234	97	146	50	108	393	224	14	22	48	27	28	18	6	0	0	0	0	0	0	0	190	157	33	108	163	110	0	66	28	93	96	40	181	23	154	46	47	18	17	93	69	0	0	0	0	0	0	0
KTU_0034	275	492	213	193	167	667	547	259	510	406	144	606	368	309	0	0	0	0	0	0	0	62	0	0	0	0	0	0	23	59	64	410	149	228	165	634	788	329	588	207	1064	1635	0	0	0	0	0	0	0
KTU_0035	129	371	402	353	166	288	166	523	514	418	83	309	210	104	0	0	0	0	0	0	0	227	137	43	0	187	33	16	162	159	142	167	182	396	80	142	480	206	382	50	371	420	0	0	15	0	0	0	0
KTU_0036	280	7	1438	64	419	44	261	0	0	125	576	373	1117	243	0	0	0	0	0	0	0	0	0	0	0	0	0	0	0	0	47	636	380	1441	257	883	107	1393	178	37	57	43	0	0	0	0	0	0	0
KTU_0037	155	170	7	0	274	264	617	0	0	61	52	536	295	50	224	430	0	14	0	0	0	0	0	0	0	0	0	0	0	0	226	225	407	268	18	161	416	92	20	16	638	1020	0	0	3782	0	0	0	0
KTU_0038	469	60	392	425	569	393	502	348	24	388	73	118	88	11	0	0	0	0	0	0	0	179	179	57	113	48	43	0	347	19	576	134	230	477	23	358	72	259	242	67	321	746	0	0	0	0	0	0	0
KTU_0039	0	0	265	28	59	101	43	34	28	0	7	19	52	10	0	0	0	0	0	0	0	501	408	88	0	226	189	0	37	29	17	22	39	130	71	0	0	524	73	0	21	33	0	0	0	0	0	0	0
KTU_0040	899	276	426	229	535	1352	1056	891	224	1128	261	1083	1451	793	7	0	0	0	0	0	0	245	332	199	0	213	54	0	287	88	307	629	272	872	474	1413	691	462	414	480	1821	2787	0	0	0	0	0	0	0
KTU_0041	0	0	199	18	10	0	53	0	0	0	0	0	179	24	0	0	0	0	0	0	0	371	113	138	0	66	61	78	0	0	0	19	17	293	42	0	0	98	10	0	0	74	0	0	0	0	0	0	0
KTU_0042	25	18	52	81	48	78	78	140	100	73	10	45	27	0	0	0	0	0	0	0	0	458	361	141	118	144	152	15	114	66	99	33	88	77	22	18	14	16	27	0	32	43	0	0	0	0	0	0	0
KTU_0043	187	52	337	93	189	185	61	326	378	78	26	106	15	20	0	0	0	0	0	0	0	258	380	67	82	119	89	118	152	141	79	50	148	84	49	21	10	74	23	20	17	23	0	0	0	0	0	0	0
KTU_0044	103	31	354	144	87	250	159	28	44	43	12	44	34	49	0	0	0	0	0	0	0	478	408	105	91	100	173	154	58	43	21	61	81	327	173	16	21	199	68	0	109	123	0	0	0	0	0	0	0
KTU_0045	544	22	255	37	771	57	341	514	54	1633	713	720	176	44	0	0	0	0	0	0	0	61	0	18	0	87	0	67	239	26	1563	355	534	975	110	702	140	176	67	404	100	315	0	0	0	0	0	0	0
KTU_0046	68	13	76	48	97	68	11	14	0	21	10	19	13	0	0	0	0	0	0	0	0	143	367	38	106	96	253	0	86	22	65	34	71	90	33	11	0	15	0	0	14	14	0	0	0	0	0	0	0
KTU_0047	439	93	266	105	361	883	645	147	0	256	214	178	105	33	0	0	0	0	0	0	0	113	60	0	53	0	0	0	201	0	488	491	441	476	140	337	130	157	69	40	686	445	0	0	0	0	0	0	0
KTU_0048	76	23	100	82	86	103	84	141	0	52	28	61	16	0	0	0	0	0	0	0	0	336	576	352	104	89	431	126	124	0	129	34	86	151	20	0	26	49	0	0	34	52	0	0	0	0	0	0	0
KTU_0049	115	514	110	204	62	152	132	41	176	330	173	308	117	139	0	0	0	0	0	0	0	0	35	0	0	47	0	0	43	19	24	199	145	40	72	644	2101	497	273	101	494	522	0	0	0	0	0	0	0
KTU_0050	52	466	115	286	527	765	292	82	2025	434	396	302	44	149	0	0	0	0	0	0	0	0	35	0	0	0	0	0	77	1804	294	412	1548	128	177	23	197	142	101	41	339	554	0	12	0	0	0	0	0
KTU_0051	72	18	182	119	241	86	71	133	0	42	28	27	0	0	0	0	0	0	0	0	0	553	712	176	106	371	271	155	444	20	133	75	110	69	0	40	30	178	77	42	61	91	0	0	0	0	0	0	0
KTU_0052	23	0	693	82	33	125	266	0	0	0	0	0	204	8	0	0	0	0	0	0	0	577	687	230	175	186	165	112	9	10	8	21	21	1189	83	0	0	350	51	0	41	242	0	8	0	0	0	0	0
KTU_0053	31	8	43	20	61	36	17	18	0	10	0	0	0	0	0	0	0	0	0	0	0	108	125	148	34	135	160	73	50	10	47	37	29	28	11	9	8	15	10	9	8	10	0	0	0	0	0	0	0
KTU_0054	267	41	861	796	584	539	264	314	17	263	80	99	43	20	0	0	0	0	0	0	0	659	529	105	63	86	125	69	649	32	579	164	312	294	93	178	62	358	287	58	291	161	0	0	0	0	0	0	0
KTU_0055	55	0	94	11	35	41	27	10	0	6	8	0	0	0	0	0	0	0	0	0	0	132	41	55	0	135	0	109	34	0	39	0	10	36	41	16	0	23	4	0	5	9	0	0	0	0	0	0	0
KTU_0056	257	278	60	199	83	1036	288	25	118	59	25	86	42	259	0	0	0	0	0	0	0	35	0	25	0	0	0	0	14	35	31	156	88	89	869	163	235	55	252	14	526	153	0	0	0	0	0	0	0
KTU_0057	243	165	302	332	126	451	332	195	193	252	89	228	81	52	0	0	0	0	0	0	0	259	124	0	0	146	0	0	174	87	296	204	454	442	143	65	60	87	201	59	202	155	0	0	0	0	0	0	0
KTU_0058	124	32	416	156	180	264	190	245	148	160	51	183	141	49	0	0	0	0	0	0	0	292	118	0	71	30	261	92	94	82	199	207	226	299	55	76	102	202	78	54	146	157	0	0	0	0	0	0	0
KTU_0059	6	0	85	21	22	27	18	0	0	0	0	0	0	0	0	0	0	0	0	0	0	120	205	51	50	0	0	0	14	9	15	10	26	26	0	0	0	34	12	0	13	0	0	0	0	0	0	0	0
KTU_0060	173	145	130	69	124	774	233	255	126	246	78	307	123	397	0	0	0	0	0	0	0	34	0	0	0	0	0	0	0	0	0	156	133	82	180	298	399	222	379	263	1559	1372	0	0	37	0	0	0	0
KTU_0061	114	46	707	1074	64	552	492	20	319	101	21	45	0	138	0	0	0	0	0	0	0	58	0	0	0	66	0	0	0	153	38	508	101	0	653	46	72	25	884	63	444	154	0	0	0	0	0	0	0
KTU_0062	48	0	310	117	40	256	115	0	0	0	0	0	19	63	0	0	0	0	0	0	0	36	296	62	0	414	7	0	0	0	22	26	22	63	83	0	0	202	41	28	72	73	0	0	0	0	0	0	0
KTU_0063	20	17	70	78	108	25	0	98	22	43	23	0	0	0	0	0	0	0	0	0	0	134	307	164	49	230	98	1	173	28	107	43	60	79	13	37	0	57	22	0	0	32	0	0	0	0	0	0	0
KTU_0064	27	10	62	20	37	44	17	28	0	17	0	15	0	0	0	0	0	0	0	0	0	319	159	152	22	113	235	34	59	0	40	17	31	43	17	12	0	32	11	0	13	14	0	0	0	0	0	0	0
KTU_0065	72	136	419	168	122	476	322	0	47	25	0	31	49	97	0	0	0	0	0	0	0	439	498	91	97	160	88	0	31	31	44	39	21	250	170	10	0	251	79	0	132	97	0	0	0	0	0	0	0
KTU_0066	65	82	1010	68	98	9	65	91	0	313	476	462	377	118	0	0	0	0	0	0	0	13	58	0	0	0	189	0	18	0	290	455	426	1063	282	120	179	131	78	94	22	123	0	0	6	0	0	0	0
KTU_0067	17	14	600	42	48	55	178	17	0	0	11	0	256	13	0	0	0	0	0	0	0	738	488	34	0	470	243	117	25	21	0	9	37	600	27	0	0	292	49	0	41	182	0	0	0	0	0	0	0
KTU_0068	56	70	826	80	99	365	111	174	500	159	60	203	122	564	0	0	0	0	0	0	0	0	0	0	0	0	0	0	20	106	62	89	101	151	272	169	231	189	97	72	599	190	0	26	0	0	0	0	0
KTU_0069	58	15	496	28	42	53	36	0	62	40	6	4	63	37	0	0	0	0	0	0	0	100	261	27	0	106	0	0	0	31	13	14	0	138	94	16	9	189	22	30	24	69	0	0	0	0	0	0	0
KTU_0070	0	0	0	0	0	0	0	9	0	0	0	0	0	0	0	0	0	0	0	0	0	0	0	0	0	0	0	0	44	0	29	17	22	48	0	0	0	0	0	0	0	0	0	0	0	0	0	0	0
KTU_0071	116	40	51	18	49	116	72	10	10	23	7	9	7	0	0	0	0	0	0	0	0	116	45	17	0	98	169	0	28	19	19	29	28	57	43	43	27	13	8	6	30	26	0	0	0	0	0	0	0
KTU_0072	39	226	22	21	180	264	71	10	154	59	107	161	48	347	8	0	0	0	0	0	0	0	0	0	0	0	0	0	0	23	16	263	81	0	290	114	1373	332	264	77	598	673	0	0	0	0	0	0	0
KTU_0073	31	10	58	18	64	60	41	17	0	0	9	0	0	0	0	0	0	0	0	0	0	85	129	42	12	113	57	0	47	0	0	13	27	53	3	9	0	20	11	0	13	9	0	0	0	0	0	0	0
KTU_0074	66	0	30	0	0	31	0	49	0	324	25	21	17	24	0	0	0	0	0	36	3007	0	0	0	0	0	0	0	0	0	33	86	10	16	0	151	20	15	0	28	83	160	0	2	1259	0	0	0	0
KTU_0075	4	0	88	17	21	14	5	10	0	0	0	0	0	0	0	0	0	0	0	0	0	269	331	34	0	150	142	0	31	0	5	7	0	22	9	0	0	36	6	0	0	3	0	0	0	0	0	0	0
KTU_0076	467	168	512	395	524	458	405	260	23	307	261	137	82	111	0	0	0	0	0	0	0	81	93	0	30	68	20	0	316	0	553	505	375	578	590	493	105	264	195	97	351	256	0	0	0	0	0	0	0
KTU_0077	56	9	67	22	64	59	58	32	14	35	10	16	0	0	0	0	0	0	0	0	0	495	293	52	107	396	90	0	86	0	66	22	34	93	0	12	0	17	0	0	17	26	0	0	0	0	0	0	0
KTU_0078	24	0	305	326	158	213	192	47	119	44	11	70	39	41	0	0	0	0	0	0	0	410	527	95	0	104	0	0	44	72	22	44	112	82	169	7	12	74	134	0	71	106	0	0	0	0	0	0	0
KTU_0079	174	0	372	291	1861	226	789	25	0	298	27	0	9	0	0	0	0	0	0	0	0	239	303	0	98	83	0	71	24	0	593	33	0	43	0	64	23	487	141	386	423	1280	0	0	0	0	0	0	0
KTU_0080	25	326	0	121	37	63	75	0	1536	397	70	244	0	225	69	1	0	0	0	0	0	73	0	27	0	0	0	0	0	641	66	60	289	0	278	78	1680	364	368	25	47	103	0	0	0	0	0	0	0
KTU_0081	12	0	24	18	40	52	56	27	0	15	0	5	3	0	0	0	0	0	0	0	0	65	112	48	0	21	0	0	62	0	39	12	22	42	0	8	0	16	17	0	0	16	0	0	0	0	0	0	0
KTU_0082	44	262	142	460	180	232	130	116	367	187	173	216	66	168	7	0	0	0	0	0	0	72	0	0	0	0	0	106	101	224	180	294	419	87	752	92	178	55	212	21	112	249	0	0	0	0	4	0	0
KTU_0083	49	23	433	83	23	255	88	0	0	0	6	0	8	10	0	0	0	0	0	0	0	281	178	0	124	0	34	0	11	14	22	27	29	82	54	13	0	108	30	0	29	42	0	0	0	0	0	0	0
KTU_0084	173	267	0	77	114	56	0	119	1103	165	269	135	67	0	0	0	0	0	0	0	0	100	0	50	0	91	0	0	40	508	138	425	371	120	33	194	776	219	115	48	27	34	0	0	0	0	0	0	0
KTU_0085	1120	418	24	40	55	202	97	0	0	16	79	0	10	10	0	0	0	0	0	0	0	0	0	0	0	66	0	0	0	0	0	108	0	15	27	551	1338	252	145	13	379	38	0	0	0	0	0	0	0
KTU_0086	0	16	33	83	63	13	15	23	30	0	0	0	0	0	0	0	0	0	0	0	0	524	392	298	161	295	301	24	21	75	6	0	17	9	16	13	0	20	16	0	8	0	0	0	0	0	0	0	0
KTU_0087	170	913	873	274	57	310	0	66	714	56	14	48	57	1189	0	0	0	0	0	0	0	0	0	0	0	0	0	0	0	234	0	425	41	79	1749	9	528	388	487	26	590	177	0	0	0	0	0	0	0
KTU_0088	245	24	240	61	182	131	223	3	5	8	0	14	74	34	0	0	0	0	0	0	0	24	116	36	89	20	120	0	17	17	68	51	15	191	37	51	17	48	0	0	29	44	0	0	0	0	0	0	0
KTU_0089	0	0	114	102	106	43	52	101	41	49	0	53	46	0	0	0	0	0	0	0	0	732	917	244	388	559	277	64	198	23	39	0	45	48	0	0	0	89	56	0	46	60	0	0	0	0	0	0	0
KTU_0090	62	6	61	95	57	309	156	103	59	49	38	72	16	18	0	0	0	0	0	0	0	473	491	111	125	53	211	169	35	31	66	61	108	96	68	39	22	0	31	0	135	124	0	0	0	0	0	0	0
KTU_0091	341	73	210	96	244	205	161	215	23	190	76	90	56	20	0	0	0	0	0	0	0	45	0	0	0	14	33	0	230	14	220	203	96	203	34	397	92	119	74	30	254	270	0	0	0	0	0	0	0
KTU_0092	14	0	349	34	17	15	11	0	0	0	6	0	9	0	0	0	11	0	0	0	0	92	48	27	0	74	112	0	0	0	16	6	22	46	24	0	0	87	16	0	6	11	0	0	0	0	0	0	0
KTU_0093	113	9	29	26	58	67	52	35	0	29	17	8	13	0	0	0	0	0	0	0	0	240	177	8	16	137	76	0	39	0	74	32	29	127	4	25	0	20	0	5	36	24	0	0	0	0	0	0	0
KTU_0094	27	0	36	0	41	19	11	36	0	12	2	0	0	0	0	0	0	0	0	0	0	447	880	165	299	565	50	94	107	0	40	9	0	33	13	5	0	12	14	0	0	10	0	0	0	0	0	0	0
KTU_0095	89	25	191	307	190	82	46	16	0	30	10	7	0	9	0	0	0	0	0	0	0	348	377	68	0	273	112	0	47	0	79	54	13	38	61	39	18	47	104	18	14	32	0	0	0	0	0	0	0
KTU_0096	47	119	54	232	24	40	40	54	29	0	0	23	88	13	0	0	0	0	0	0	0	219	316	39	0	74	65	0	56	21	75	24	46	121	60	0	38	79	112	0	0	57	0	0	0	0	0	0	0
KTU_0097	168	6	415	393	416	446	422	149	5	94	60	104	75	0	0	0	0	0	0	0	0	425	225	35	26	44	72	54	214	9	188	101	229	163	73	134	13	444	219	28	271	492	0	0	0	0	0	0	0
KTU_0098	11	0	86	13	9	10	19	0	0	0	0	0	143	10	0	0	0	0	0	0	0	192	25	0	0	87	143	70	15	0	8	0	18	176	0	0	0	23	0	0	0	16	0	0	0	0	0	0	0
KTU_0099	26	0	22	50	30	38	31	94	0	34	0	32	44	10	0	0	0	0	0	0	0	168	51	22	0	96	58	0	51	0	38	25	0	47	19	0	0	0	14	0	14	101	0	0	0	0	0	0	0
KTU_0100	0	326	13	8	0	0	22	0	409	54	12	33	0	111	0	0	0	0	0	0	0	0	0	0	0	0	0	0	0	101	9	48	63	0	81	0	2404	516	110	8	0	0	0	0	0	0	0	0	0
KTU_0101	49	0	60	61	103	51	28	106	0	25	20	19	15	0	0	0	0	0	0	0	0	344	466	142	37	295	221	17	190	0	97	52	64	84	0	22	0	55	21	19	16	21	0	0	0	0	0	0	0
KTU_0102	0	0	78	0	0	0	0	0	0	0	0	0	255	43	0	0	0	0	0	0	0	229	191	0	83	94	104	0	0	0	0	0	0	206	0	0	0	0	0	0	0	0	0	0	0	0	0	0	0
KTU_0103	26	0	83	80	96	47	35	57	47	21	16	19	0	0	0	0	0	0	0	0	0	230	409	230	57	87	96	0	135	52	67	25	56	52	0	24	0	75	45	0	35	34	0	0	0	0	0	0	0
KTU_0104	78	0	10	0	3	0	0	0	231	34	6	0	4	0	0	0	0	0	0	0	5	0	0	0	0	0	0	0	0	11	0	0	0	0	0	158	21	7	7	0	3	0	0	3614	0	0	0	0	0
KTU_0105	25	0	90	71	87	53	32	109	0	27	21	14	0	0	0	0	0	0	0	0	0	15	223	28	38	0	39	0	208	13	119	40	80	75	10	14	0	70	40	0	51	24	0	0	0	0	0	0	0
KTU_0106	58	0	368	174	355	76	50	84	0	151	209	39	18	8	0	0	0	0	0	0	0	431	250	99	189	280	72	0	110	0	558	229	81	445	102	70	12	172	63	60	75	84	0	0	0	0	0	0	0
KTU_0107	37	0	55	24	37	37	45	0	0	0	0	0	118	14	0	0	0	0	0	0	0	166	360	89	87	0	214	0	17	0	0	9	0	190	13	20	0	25	0	0	16	33	0	0	0	0	0	0	0
KTU_0108	226	245	382	48	90	20	572	26	53	119	134	86	32	125	0	12	0	0	0	0	0	144	136	34	24	6	0	0	23	27	187	239	28	83	172	352	665	386	83	36	30	253	0	0	0	0	0	0	0
KTU_0109	79	224	85	25	89	196	106	73	51	59	87	70	40	164	0	0	0	0	0	0	0	196	340	16	27	0	0	0	31	38	80	276	94	193	588	116	657	149	51	0	134	69	0	0	0	0	0	0	0
KTU_0110	206	116	161	239	253	524	444	71	34	127	84	61	82	54	0	0	0	0	0	0	0	182	161	42	119	149	171	37	104	33	125	156	107	198	77	166	92	210	96	0	525	594	0	0	0	0	0	0	0
KTU_0111	265	0	338	376	429	75	141	158	0	420	441	61	132	40	0	0	0	0	0	0	0	142	78	37	72	87	35	23	153	0	684	676	113	349	84	419	77	337	388	151	211	343	0	0	0	0	0	0	0
KTU_0112	55	88	168	242	305	57	58	99	81	59	42	41	0	21	0	0	0	0	0	0	0	400	742	78	47	196	170	23	332	80	79	50	92	31	79	50	56	69	66	0	29	25	0	0	0	0	0	0	0
KTU_0113	0	0	228	25	0	24	110	0	0	0	0	0	0	0	0	0	0	0	0	0	0	82	229	0	0	0	0	0	0	0	0	0	0	39	0	0	0	78	0	0	0	42	0	0	0	0	0	0	0
KTU_0114	0	23	0	286	20	0	0	12	233	30	10	15	0	0	0	0	0	0	0	0	0	0	0	0	0	0	0	0	28	148	36	31	34	59	19	0	0	0	132	0	0	0	0	0	0	0	0	0	0
KTU_0115	22	0	16	17	13	37	31	0	0	0	0	0	0	0	0	0	0	0	0	0	0	118	104	28	0	14	0	0	24	0	20	14	10	22	29	7	0	0	0	0	0	0	0	0	0	0	0	0	0
KTU_0116	22	47	160	53	23	31	0	0	0	0	8	7	0	0	0	0	0	0	0	0	0	114	251	0	0	25	0	0	5	0	22	26	31	38	19	0	0	29	0	0	0	0	0	0	0	0	0	0	0
KTU_0117	131	0	19	35	90	101	247	100	0	49	0	28	20	0	0	0	0	0	0	0	0	104	247	0	0	15	0	0	68	15	57	17	71	149	7	19	23	17	11	0	41	121	0	0	0	0	0	0	0
KTU_0118	129	248	67	476	65	270	300	11	284	146	72	64	23	118	0	0	0	0	0	0	0	0	0	0	0	0	0	0	0	90	63	477	253	50	297	239	469	105	569	29	463	240	0	0	0	0	0	0	0
KTU_0119	61	18	0	37	38	88	96	25	10	0	10	0	0	0	0	0	0	0	0	0	0	198	234	54	0	20	71	81	56	0	0	17	23	33	14	0	0	17	23	0	35	50	0	0	0	0	0	0	0
KTU_0120	52	9	97	13	46	76	28	62	0	54	8	41	12	0	0	0	0	0	0	0	0	8	0	0	102	0	0	0	58	0	116	63	93	142	17	38	9	0	0	5	22	9	0	0	0	0	0	0	0
KTU_0121	263	214	836	38	258	56	97	54	118	25	0	41	430	298	0	0	0	0	0	0	39	0	0	0	0	58	0	0	0	20	0	18	0	120	330	95	96	532	43	102	42	154	0	0	0	0	0	0	0
KTU_0122	420	197	625	146	257	723	756	219	59	239	86	203	141	61	0	0	0	0	0	0	0	131	24	12	0	95	33	0	234	40	363	409	478	1031	223	92	138	66	76	44	420	449	0	0	0	0	0	0	0
KTU_0123	0	0	216	260	90	153	168	214	114	77	0	60	18	28	0	0	0	0	0	0	0	268	0	81	0	49	99	0	106	20	98	0	60	48	146	0	36	0	132	0	69	226	0	0	0	0	0	0	0
KTU_0124	20	11	37	23	52	19	0	16	0	0	0	0	0	0	0	0	0	0	0	0	0	300	653	54	83	168	142	27	35	0	11	11	0	17	16	0	0	16	14	0	9	0	0	0	0	0	0	0	0
KTU_0125	0	0	52	22	120	12	29	83	0	0	0	0	0	0	0	0	0	0	0	0	0	622	366	108	0	182	260	9	111	0	25	13	10	32	0	20	0	103	38	0	0	57	0	0	0	0	0	0	0
KTU_0126	0	91	0	22	0	0	0	0	0	0	0	0	0	0	2906	0	0	0	0	0	0	0	0	0	0	0	0	0	0	7	0	0	0	0	0	165	943	188	87	0	0	0	0	0	0	0	0	0	0
KTU_0127	24	0	34	3	56	43	76	0	1640	200	60	57	18	9	0	0	0	0	0	0	0	0	0	0	0	0	0	0	0	903	69	220	186	19	100	296	80	16	0	20	107	105	0	98	0	0	0	0	0
KTU_0128	41	0	417	65	43	70	36	17	0	17	0	0	11	10	0	0	0	0	0	0	0	26	67	30	29	52	0	0	22	15	54	27	56	77	48	19	15	125	21	0	21	15	0	0	0	0	0	0	0
KTU_0129	20	16	11	310	22	23	41	34	49	20	0	21	85	0	0	0	0	0	0	0	0	378	527	165	0	63	70	60	55	52	24	0	0	56	0	0	15	31	98	0	0	43	0	0	0	0	0	0	0
KTU_0130	0	0	0	0	0	0	4	9	0	4	0	0	0	0	0	0	0	0	0	0	0	4	0	0	0	0	0	0	29	0	17	0	5	6	0	0	0	0	5	0	0	0	0	0	0	0	0	0	0
KTU_0131	10	0	80	64	31	71	85	0	0	0	10	10	16	6	0	0	0	0	0	0	0	57	101	8	0	99	0	0	20	0	30	43	38	80	11	0	8	58	15	0	21	27	0	0	0	0	0	0	0
KTU_0132	0	0	0	0	0	0	0	6	0	0	0	0	0	0	0	0	0	0	0	0	0	0	0	0	0	0	0	0	25	15	15	16	14	8	11	0	0	0	0	0	0	0	0	0	0	0	0	0	0
KTU_0133	0	0	0	21	0	13	0	0	0	0	0	0	0	0	0	0	0	0	0	0	0	200	60	43	38	87	0	0	19	0	0	0	0	18	0	0	0	21	11	0	0	0	0	0	0	0	0	0	0
KTU_0134	0	0	91	12	12	21	0	0	0	0	0	0	0	0	0	0	0	0	0	0	0	0	68	0	0	18	0	0	3	0	14	0	5	4	26	0	0	20	0	0	0	0	0	0	0	0	0	0	0
KTU_0135	49	0	74	39	95	61	36	25	0	0	0	0	0	0	0	0	0	0	0	0	0	134	117	20	33	72	173	0	78	0	65	29	59	45	21	29	26	32	22	0	32	22	0	0	0	0	0	0	0
KTU_0136	0	0	15	11	17	10	10	7	0	0	0	0	0	0	0	0	0	0	0	0	0	53	135	28	20	161	0	0	25	0	8	5	18	14	10	4	0	0	5	0	0	5	0	0	0	0	0	0	0
KTU_0137	0	0	10	0	0	0	0	0	0	0	0	0	0	9	0	0	0	0	0	0	0	258	162	0	0	124	53	0	20	0	14	0	13	34	35	0	5	0	9	0	0	0	0	0	0	0	0	0	0
KTU_0138	51	0	314	917	623	48	61	87	0	239	55	0	0	0	0	0	0	0	0	0	0	0	25	0	0	0	39	0	23	0	673	67	0	37	0	59	24	262	547	818	509	283	0	0	0	0	0	0	0
KTU_0139	48	34	486	63	42	50	50	91	56	28	0	0	27	33	0	0	0	0	0	0	0	82	320	0	0	222	70	33	29	0	22	0	0	80	180	0	17	53	46	0	0	0	0	0	0	0	0	0	0
KTU_0140	75	120	107	0	40	60	20	23	0	1280	195	356	127	1059	0	0	0	0	0	0	0	0	0	0	0	0	0	0	0	0	196	300	188	92	1048	252	1059	324	43	120	65	10	0	0	0	0	0	0	0
KTU_0141	21	12	47	20	44	38	13	14	0	0	7	0	0	0	0	0	0	0	0	0	0	26	158	56	0	131	95	0	53	0	0	18	52	54	13	3	0	14	8	0	8	0	0	0	0	0	0	0	0
KTU_0142	0	137	109	195	45	99	61	41	0	0	0	0	0	17	0	0	0	0	0	0	0	573	489	178	0	161	75	16	39	27	19	45	90	60	101	0	29	40	88	0	0	89	0	0	0	0	0	0	0
KTU_0143	276	359	267	808	904	202	104	43	34	5	86	0	0	0	0	0	0	0	0	0	0	115	146	166	0	137	0	0	120	0	112	156	0	34	232	103	137	207	212	99	108	70	0	0	0	0	0	0	0
KTU_0144	34	78	39	1433	54	22	26	17	0	69	81	66	12	10	0	0	0	0	0	0	0	129	130	77	87	0	0	0	29	0	109	170	26	0	46	89	162	36	1142	0	16	75	0	0	0	0	0	0	0
KTU_0145	0	0	0	0	12	0	0	0	0	0	0	0	0	0	0	0	0	0	0	0	0	20	49	17	0	16	0	0	0	0	0	0	5	11	11	0	0	0	0	0	0	0	0	0	0	0	0	0	0
KTU_0146	0	0	6	10	0	4	5	11	0	4	0	0	0	0	0	0	0	0	0	0	0	13	74	14	12	0	0	0	22	0	26	14	14	21	0	0	0	0	0	0	0	0	0	0	0	0	0	0	0
KTU_0147	0	0	11	8	22	15	16	0	0	0	0	4	0	0	0	0	0	0	0	0	0	110	56	0	14	57	61	0	13	0	11	5	0	12	0	0	0	5	0	0	4	0	0	0	0	0	0	0	0
KTU_0148	91	220	227	92	82	188	175	107	52	106	63	29	64	98	0	0	0	0	0	0	0	97	23	0	0	130	0	0	35	17	45	136	26	123	136	120	228	128	87	32	139	159	0	0	0	0	0	0	0
KTU_0149	0	0	24	0	0	0	0	0	0	0	0	0	0	0	0	0	0	0	0	0	0	24	35	0	0	0	0	0	4	0	0	0	0	0	0	0	0	0	0	0	0	0	0	0	0	0	0	0	0
KTU_0150	14	156	127	90	84	78	0	141	76	121	143	58	49	118	0	0	0	0	0	0	0	0	42	30	0	0	61	0	58	74	116	290	69	262	598	87	259	86	98	0	0	0	0	0	0	0	0	0	0
KTU_0151	0	0	41	53	41	26	0	39	0	0	0	0	0	0	0	0	0	0	0	0	0	221	442	130	0	73	140	100	80	0	47	29	25	61	23	0	0	53	24	0	0	0	0	0	0	0	0	0	0
KTU_0152	44	0	50	33	31	131	33	45	0	0	0	30	21	9	0	0	0	0	0	0	0	195	213	0	0	211	180	28	38	0	0	0	42	73	31	21	0	14	0	0	0	37	0	0	0	0	0	0	0
KTU_0153	48	134	56	54	49	67	23	74	156	34	0	70	20	60	0	0	0	0	0	0	0	202	32	0	48	0	71	0	38	57	40	26	34	59	67	35	478	140	64	0	64	44	0	0	0	0	0	0	0
KTU_0154	0	0	0	0	0	0	0	0	220	23	4	0	0	7	1928	0	0	0	0	0	0	0	0	0	0	0	0	0	0	168	11	4	0	0	0	308	21	12	0	0	0	9	0	3	0	0	0	0	0
KTU_0155	5	17	123	51	10	56	27	0	0	0	0	0	0	0	0	0	0	0	0	0	0	51	82	0	23	49	80	0	0	0	0	0	14	27	20	0	0	90	0	0	0	6	0	0	0	0	0	0	0
KTU_0156	100	16	112	16	71	70	50	176	45	73	0	53	71	16	0	0	0	0	0	0	0	0	14	34	0	0	31	21	39	8	52	59	77	91	0	76	12	12	32	77	70	60	0	0	0	0	0	0	0
KTU_0157	0	0	0	3	0	0	0	0	0	0	0	0	0	0	0	0	0	0	0	0	0	0	0	0	366	0	0	0	0	0	0	0	0	0	0	0	0	0	0	0	0	0	0	0	0	0	0	0	0
KTU_0158	18	0	100	0	0	110	19	18	0	102	22	28	385	61	0	0	0	2	0	0	0	0	0	0	0	0	0	0	0	0	25	23	15	55	0	137	26	46	37	31	48	35	0	0	1792	83	0	0	13
KTU_0159	98	125	754	105	193	106	41	284	107	614	383	250	656	171	0	0	0	0	0	0	0	15	61	0	0	49	0	0	83	70	445	559	159	1052	275	236	470	285	204	86	62	55	0	0	0	0	0	0	0
KTU_0160	47	22	27	16	64	67	72	16	0	0	6	12	8	0	0	0	0	0	0	0	0	56	63	119	0	0	204	8	37	0	25	22	28	30	0	14	0	18	13	0	11	28	0	0	0	0	0	0	0
KTU_0161	0	5	71	18	22	35	35	0	0	0	0	8	6	0	0	0	0	0	0	0	0	173	0	0	0	0	0	0	0	0	15	14	0	56	17	0	0	11	0	0	10	0	0	0	0	0	0	0	0
KTU_0162	76	12	28	9	54	66	49	19	0	0	11	8	0	0	0	0	0	0	0	0	0	57	37	4	0	98	0	0	22	0	27	36	46	26	6	0	0	0	0	0	28	17	0	0	0	0	0	0	0
KTU_0163	0	0	32	7	31	14	0	6	0	0	0	0	0	0	0	0	0	0	0	0	0	173	235	14	0	278	193	0	0	0	14	0	0	7	0	9	0	10	0	0	0	7	0	0	0	0	0	0	0
KTU_0164	0	24	158	82	0	25	0	21	0	0	0	0	0	0	0	0	0	0	0	0	0	0	131	44	0	21	63	174	23	0	0	7	17	54	18	0	0	0	16	0	0	16	0	0	0	0	0	0	0
KTU_0165	38	12	38	26	63	42	14	20	9	9	8	10	0	0	0	0	0	0	0	0	0	502	426	80	67	161	41	0	31	17	40	22	33	7	0	10	0	15	7	0	10	13	0	0	0	0	0	0	0
KTU_0166	0	180	283	240	35	63	41	54	459	68	0	0	23	34	0	0	0	0	0	0	0	190	91	0	0	80	87	0	50	221	27	30	63	88	118	0	22	90	51	0	17	42	0	0	0	0	0	0	0
KTU_0167	23	33	419	83	33	162	93	55	32	9	22	26	30	38	0	0	0	0	0	0	0	793	553	79	60	315	108	230	28	11	0	7	20	107	92	13	12	399	82	39	38	183	4	0	0	0	0	0	0
KTU_0168	0	0	64	0	39	9	16	170	0	644	123	159	67	0	0	0	0	0	0	0	0	0	0	0	0	0	0	0	73	0	558	76	111	312	39	24	7	21	0	23	26	9	0	0	0	0	0	0	0
KTU_0169	16	0	17	8	27	51	46	4	0	0	8	9	0	0	0	0	0	0	0	0	0	171	63	11	41	0	53	41	12	0	15	35	5	28	20	4	0	0	0	0	12	4	0	0	0	0	0	0	0
KTU_0170	34	0	118	164	116	50	32	194	0	29	22	16	0	0	0	0	0	0	0	0	0	52	62	0	0	20	71	23	433	17	170	47	53	94	0	13	0	46	53	0	19	21	0	0	0	0	0	0	0
KTU_0171	41	19	50	41	82	25	23	21	21	0	24	0	0	0	0	0	0	0	0	0	0	127	241	0	40	92	156	0	25	14	26	21	50	29	0	0	0	0	24	0	7	0	0	0	0	0	0	0	0
KTU_0172	0	4	0	8	8	8	0	14	0	0	0	0	0	0	0	0	0	0	0	0	0	63	26	0	0	0	13	0	24	0	13	9	11	32	0	0	0	0	9	0	0	0	0	0	0	0	0	0	0
KTU_0173	27	0	42	0	31	17	0	0	0	0	0	0	0	0	0	0	0	0	0	0	0	587	346	52	0	183	79	0	0	0	33	0	0	35	0	0	0	17	0	0	0	0	0	0	0	0	0	0	0
KTU_0174	96	101	130	64	67	141	146	22	37	31	0	9	28	29	0	0	0	0	0	0	0	273	278	22	0	296	58	0	46	26	44	19	31	166	54	39	108	49	40	16	54	49	0	0	0	0	0	0	0
KTU_0175	11	0	11	22	14	15	19	34	0	17	0	13	16	0	0	0	0	0	0	0	0	28	86	36	0	100	10	0	25	0	17	0	15	34	7	0	0	11	0	0	0	15	0	0	0	0	0	0	0
KTU_0176	0	0	18	25	14	19	34	17	17	0	0	7	0	0	0	0	0	0	0	0	0	104	176	29	0	114	32	47	22	22	24	11	30	43	0	0	0	0	12	0	0	0	0	0	0	0	0	0	0
KTU_0177	38	102	17	402	38	257	199	5	0	38	0	28	22	39	0	0	0	0	0	0	0	58	0	0	0	0	0	0	0	0	48	38	54	40	115	6	74	13	248	11	138	399	0	0	0	0	0	0	0
KTU_0178	0	0	10	18	26	20	13	16	0	0	0	0	0	0	0	0	0	0	0	0	0	320	137	27	145	229	60	0	18	0	16	7	0	7	0	0	0	0	0	0	0	0	0	0	0	0	0	0	0
KTU_0179	228	84	30	12	198	238	147	0	59	181	31	27	52	111	0	0	0	0	0	0	0	43	0	0	0	0	0	0	0	17	50	112	39	78	178	202	120	30	20	129	122	344	0	0	0	0	0	0	0
KTU_0180	19	0	13	11	13	16	6	0	0	0	0	0	0	0	0	0	0	0	0	0	0	99	35	0	0	52	46	54	11	0	6	8	8	10	0	4	0	6	0	0	8	0	0	0	0	0	0	0	0
KTU_0181	85	147	8	28	35	123	61	175	1179	253	51	75	27	95	0	0	0	0	0	0	0	0	0	0	0	58	0	0	98	1045	280	129	259	94	533	33	154	33	19	0	76	38	0	0	0	0	0	0	0
KTU_0182	18	0	27	23	29	48	36	12	0	0	0	0	9	0	0	0	0	0	0	0	0	104	84	30	0	49	77	0	35	0	0	0	0	38	0	0	0	20	0	0	14	52	0	0	0	0	0	0	0
KTU_0183	18	0	22	19	37	26	16	12	0	0	0	0	0	0	0	0	0	0	0	0	0	184	145	0	22	138	18	0	14	0	17	23	31	21	0	2	0	10	0	0	0	12	0	0	0	0	0	0	0
KTU_0184	19	272	35	12	14	52	46	0	57	51	47	21	14	29	0	0	0	0	0	0	0	0	0	0	0	13	0	0	0	35	14	89	33	16	57	33	808	176	36	12	52	43	0	0	0	0	0	0	0
KTU_0185	0	0	32	22	33	21	13	21	0	0	0	0	0	0	0	0	0	0	0	0	0	111	205	72	125	157	0	0	35	0	31	11	13	38	0	0	0	15	5	8	0	0	0	0	0	0	0	0	0
KTU_0186	14	22	22	43	33	59	60	9	0	20	0	7	0	0	0	0	0	0	0	0	0	250	27	53	0	72	58	0	20	10	9	6	15	15	39	0	10	0	48	0	19	54	0	0	0	0	0	0	0
KTU_0187	20	0	0	15	50	35	20	111	0	77	43	31	0	0	0	0	0	0	0	0	0	26	0	0	0	17	0	0	147	0	127	65	114	75	6	0	0	15	0	0	21	17	0	0	0	0	0	0	0
KTU_0188	6	166	258	130	46	0	20	0	0	0	0	0	0	0	0	0	0	0	0	0	0	180	207	42	9	207	53	0	15	0	23	38	42	55	30	0	14	135	26	0	15	31	0	0	0	0	0	0	0
KTU_0189	16	0	70	25	0	26	18	22	0	0	0	0	57	26	0	0	0	0	0	0	0	106	179	0	37	81	0	0	17	0	0	0	14	46	31	0	0	89	7	0	14	30	0	0	0	0	0	0	0
KTU_0190	188	58	12	29	142	194	108	0	27	39	0	0	27	79	0	0	0	0	0	0	0	0	0	0	0	0	0	0	0	20	28	52	0	41	139	238	73	26	71	159	67	141	0	0	0	0	0	0	0
KTU_0191	12	0	18	8	0	24	0	0	5	0	0	0	0	0	0	0	0	0	0	0	0	12	0	0	0	0	8	0	13	0	0	0	19	13	0	0	0	0	0	0	0	0	0	0	0	0	0	0	0
KTU_0192	75	325	46	15	17	91	148	12	13	32	66	50	0	8	0	0	0	0	0	0	0	25	0	0	0	88	0	0	0	0	0	338	119	10	13	44	241	63	9	18	133	233	0	0	0	0	0	0	0
KTU_0193	26	23	297	176	78	24	60	48	0	17	0	10	45	0	0	0	0	0	0	0	0	0	135	0	62	15	41	37	75	0	26	0	19	53	0	13	0	231	79	0	54	159	0	0	0	0	0	0	0
KTU_0194	0	17	3	53	0	7	0	0	803	114	14	6	0	110	0	0	0	0	0	0	0	0	11	0	0	0	0	0	0	639	61	15	41	0	204	0	23	10	11	0	0	28	0	0	0	0	0	0	0
KTU_0195	0	0	0	0	0	0	0	0	0	0	0	0	0	0	0	0	0	0	0	0	0	50	0	10	430	0	0	27	0	0	0	0	0	0	0	0	0	0	0	0	0	0	0	0	0	0	0	0	0
KTU_0196	29	51	91	0	21	72	50	32	80	11	45	61	52	74	0	0	0	0	0	0	0	8	73	36	0	12	0	0	0	0	0	397	25	124	44	45	75	22	0	146	281	238	0	0	0	0	0	0	0
KTU_0197	0	0	0	32	31	11	0	0	0	0	0	0	0	0	0	0	0	0	0	0	0	242	724	86	96	149	31	0	0	0	0	0	0	0	0	0	0	13	15	0	14	0	0	0	0	0	0	0	0
KTU_0198	57	0	42	30	75	53	0	0	0	0	0	0	0	0	0	0	0	0	0	0	0	96	252	78	0	116	139	0	48	0	20	13	35	25	9	0	0	0	0	0	0	0	0	0	0	0	0	0	0
KTU_0199	15	37	29	0	12	41	0	10	0	0	0	0	12	124	0	0	0	0	0	0	0	108	164	0	0	0	15	0	35	0	0	0	0	20	146	0	0	25	0	0	48	14	0	0	0	0	0	0	0
KTU_0200	0	0	0	0	13	0	10	13	0	0	5	5	0	0	0	0	0	0	0	0	0	118	185	51	0	39	0	0	20	0	17	0	9	18	0	0	0	17	0	0	0	0	0	0	0	0	0	0	0
KTU_0201	0	0	18	0	34	32	26	120	0	60	18	29	21	0	0	0	0	0	0	0	0	104	74	0	0	0	0	0	166	0	122	16	43	57	0	0	0	29	14	0	25	25	0	0	0	0	0	0	0
KTU_0202	0	0	42	10	0	12	0	0	0	0	0	0	0	0	0	0	0	0	0	0	0	0	29	0	45	0	0	0	0	0	0	0	9	9	0	0	0	26	11	0	4	0	0	0	0	0	0	0	0
KTU_0203	8	0	27	5	13	20	0	15	0	6	6	5	0	0	0	0	0	0	0	0	0	0	142	49	0	81	59	0	30	0	12	16	13	14	22	0	0	0	0	0	0	4	0	0	0	0	0	0	0
KTU_0204	19	0	9	4	22	18	0	0	0	0	0	0	0	0	0	0	0	0	0	0	0	122	44	36	0	0	0	0	14	0	11	8	14	8	13	0	0	0	0	0	4	0	0	0	0	0	0	0	0
KTU_0205	140	126	22	0	59	111	33	0	0	54	48	145	781	377	0	0	0	0	0	0	0	0	0	0	0	0	0	0	0	0	7	328	129	411	593	111	128	38	0	47	273	57	0	0	0	0	0	0	0
KTU_0206	29	0	62	64	76	40	40	21	0	12	7	0	0	0	0	0	0	0	0	0	0	715	601	102	48	162	117	72	37	17	40	17	20	27	0	0	7	20	23	5	17	22	0	0	0	0	0	0	0
KTU_0207	0	0	52	0	8	0	0	0	0	0	0	0	0	8	0	0	0	0	0	0	0	112	32	9	0	0	0	0	0	0	0	0	0	8	45	0	0	0	0	0	0	0	0	0	0	0	0	0	0
KTU_0208	253	13	0	0	38	30	980	0	0	0	0	31	0	0	0	0	0	0	0	0	0	0	0	0	0	0	0	0	0	0	0	0	444	27	0	81	121	33	0	0	95	448	0	0	0	0	0	0	0
KTU_0209	0	0	0	0	0	0	0	0	0	0	0	0	0	0	0	0	0	0	0	0	0	0	0	44	52	0	0	0	0	0	0	0	0	0	0	0	0	0	0	0	0	0	0	0	0	0	0	0	0
KTU_0210	21	9	40	53	40	0	0	25	0	0	0	10	0	0	0	0	0	0	0	0	0	46	86	0	62	65	39	18	26	0	25	21	19	35	12	0	7	18	9	0	0	0	0	0	0	0	0	0	0
KTU_0211	62	255	75	251	19	208	57	39	359	90	138	75	58	150	0	0	0	0	0	0	0	22	0	35	0	0	0	0	0	183	43	333	64	92	321	136	300	45	450	27	255	65	0	0	0	0	0	0	0
KTU_0212	0	0	0	0	0	0	12	0	24	0	0	0	0	0	0	0	0	0	0	0	0	25	0	0	0	0	0	0	22	16	25	0	20	0	0	0	0	0	0	0	0	0	0	0	0	0	0	0	0
KTU_0213	23	0	50	221	111	22	23	27	35	0	0	0	0	0	0	0	0	0	0	0	0	98	76	60	0	89	21	0	78	38	11	20	6	0	13	13	0	18	64	0	0	0	0	0	0	0	0	0	0
KTU_0214	0	0	129	84	0	24	0	0	0	0	0	0	0	0	0	0	0	0	0	0	0	0	34	0	0	42	0	0	0	0	0	0	0	23	17	0	0	44	6	0	0	12	0	0	0	0	0	0	0
KTU_0215	119	71	72	97	39	179	147	53	21	73	21	14	0	0	0	0	0	0	0	0	0	358	243	44	0	77	229	0	64	0	68	19	32	76	0	112	55	48	39	0	77	156	0	0	0	0	0	0	0
KTU_0216	0	0	14	19	8	7	4	5	0	0	0	0	0	0	0	0	0	0	0	0	0	0	0	0	0	112	0	0	0	0	8	7	4	20	1	0	0	0	0	0	0	0	0	0	0	0	0	0	0
KTU_0217	0	0	0	0	0	0	0	6	0	0	0	0	4	0	0	0	0	0	0	0	0	27	0	0	0	21	0	59	9	0	3	0	0	3	0	0	0	0	0	0	0	0	0	0	0	0	0	0	0
KTU_0218	0	0	0	0	12	0	0	0	0	0	0	0	0	0	0	0	0	0	0	0	0	94	13	27	0	108	0	0	4	0	11	0	24	19	0	11	0	0	0	0	0	0	0	0	0	0	0	0	0
KTU_0219	96	46	51	116	125	455	310	21	0	34	12	40	36	28	0	0	0	0	0	0	0	62	0	0	0	0	14	0	0	0	44	100	38	70	33	84	50	46	83	0	480	562	0	0	0	0	0	0	0
KTU_0220	0	0	33	0	0	14	0	0	0	0	0	0	0	0	0	0	0	0	0	0	0	47	33	0	0	0	0	0	0	0	6	0	9	0	8	0	0	17	0	0	0	0	0	0	0	0	0	0	0
KTU_0221	0	0	44	0	0	39	73	49	9	0	0	0	0	0	0	0	0	0	0	0	0	41	37	65	0	0	0	0	0	9	0	0	0	32	0	0	51	74	0	0	0	13	0	0	0	0	0	0	0
KTU_0222	53	0	88	0	54	36	40	0	0	18	0	0	17	0	0	0	0	0	0	0	0	54	95	20	31	0	0	0	13	0	13	19	24	71	0	0	10	25	15	0	18	24	0	0	0	0	0	0	0
KTU_0223	67	320	317	138	38	46	36	0	0	15	18	0	0	8	0	0	0	0	0	0	0	128	190	0	0	0	0	0	31	27	34	24	60	43	8	2	47	84	46	0	0	32	0	0	0	0	0	0	0
KTU_0224	0	0	0	183	887	12	57	0	0	174	10	0	0	0	0	0	0	0	0	0	0	0	0	0	0	0	0	0	0	0	95	0	0	13	0	0	0	0	14	278	35	142	0	0	0	0	0	0	0
KTU_0225	36	0	0	0	24	23	69	0	0	0	0	19	219	50	0	0	0	0	0	0	0	64	143	0	13	57	0	0	0	0	0	8	0	255	64	8	0	49	7	0	22	74	0	0	0	0	0	0	0
KTU_0226	0	0	0	0	0	0	0	3	0	0	0	0	0	0	0	0	0	0	0	0	0	58	0	0	0	22	53	0	0	0	0	0	0	0	0	0	0	0	0	0	0	0	0	0	0	0	0	0	0
KTU_0227	0	0	0	0	16	15	13	11	0	13	0	0	0	0	0	0	0	0	0	0	0	245	348	35	11	93	0	0	9	0	17	0	16	11	0	0	0	0	0	0	0	6	0	0	0	0	0	0	0
KTU_0228	0	0	0	16	26	0	11	0	0	0	0	9	0	0	0	0	0	0	0	0	0	33	142	0	0	33	0	0	15	0	9	0	0	14	0	0	0	0	0	0	0	0	0	0	0	0	0	0	0
KTU_0229	0	0	25	0	11	0	27	0	0	9	0	0	0	0	0	0	0	0	0	0	0	235	37	27	54	41	255	220	9	0	0	0	0	9	0	0	0	9	9	0	32	16	0	0	0	0	0	0	0
KTU_0230	0	9	26	26	23	0	0	0	0	0	0	0	0	0	0	0	0	0	0	0	0	340	424	50	106	149	46	112	30	0	0	0	0	17	0	0	0	18	0	0	0	0	0	0	0	0	0	0	0
KTU_0231	135	91	178	52	109	190	136	124	56	121	24	59	43	129	0	0	0	0	0	0	0	0	0	0	0	0	105	0	15	9	63	64	26	61	89	186	101	39	70	68	178	508	0	0	0	0	0	0	0
KTU_0232	93	29	99	16	52	87	126	57	17	55	26	29	44	31	0	0	0	0	0	0	0	0	0	0	0	0	0	0	14	0	53	101	23	99	25	80	47	24	28	0	61	101	0	0	0	0	0	0	0
KTU_0233	0	27	14	14	11	15	0	0	0	0	0	0	0	0	0	0	0	0	0	0	0	73	94	266	1020	161	158	194	0	0	0	0	0	0	0	24	76	39	35	0	9	44	0	0	0	0	0	0	0
KTU_0234	10	0	0	85	0	32	28	0	16	0	0	7	0	0	0	0	0	0	0	0	0	130	157	32	0	86	103	0	0	25	30	15	12	16	0	0	0	0	45	0	0	16	0	0	0	0	0	0	0
KTU_0235	0	0	151	38	0	36	47	0	0	0	0	0	7	0	0	0	0	0	0	0	0	181	46	0	0	0	0	0	4	0	0	0	0	58	13	0	0	152	0	0	0	94	0	0	0	0	0	0	0
KTU_0236	0	0	12	39	16	30	19	19	14	9	0	0	0	0	0	0	0	0	0	0	0	74	80	21	139	13	108	0	0	17	21	0	17	14	0	0	0	0	16	0	15	13	0	0	0	0	0	0	0
KTU_0237	6	0	6	0	25	14	2	0	0	0	0	0	0	0	0	0	0	0	0	0	0	0	31	19	0	31	40	0	17	0	22	10	19	21	14	0	0	0	0	0	0	4	0	0	0	0	0	0	0
KTU_0238	16	0	16	25	9	57	29	0	0	0	0	3	0	0	0	0	0	0	0	0	0	149	0	0	11	72	0	0	12	0	5	10	12	22	0	5	0	9	0	3	12	17	0	0	0	0	0	0	0
KTU_0239	20	8	0	8	10	0	10	0	0	0	0	5	17	0	0	0	0	0	0	0	0	113	78	26	0	17	31	63	15	0	18	11	12	36	0	0	0	14	0	0	0	24	0	0	0	0	0	0	0
KTU_0240	71	17	143	43	41	297	20	14	187	59	0	0	234	171	0	0	6	0	0	0	0	74	139	0	115	56	0	190	104	27	10	24	13	75	102	172	35	107	54	0	203	136	0	0	50	0	0	0	0
KTU_0241	0	700	67	44	0	41	16	0	151	22	2	0	0	119	0	0	0	0	0	0	0	13	0	0	50	16	0	0	0	30	6	43	0	0	182	20	1429	297	149	0	19	47	0	0	0	0	0	0	0
KTU_0242	0	0	0	0	0	0	0	0	0	0	0	0	0	0	0	0	0	0	0	0	0	25	0	0	0	0	0	0	0	0	0	0	0	0	0	0	0	0	0	0	0	0	0	0	0	0	0	0	0
KTU_0243	0	0	15	12	9	8	6	0	0	0	0	0	0	0	0	0	0	0	0	0	0	176	133	0	0	0	0	0	19	0	15	5	10	16	0	0	0	0	3	0	0	5	0	0	0	0	0	0	0
KTU_0244	15	0	25	0	25	0	0	23	0	0	0	0	0	0	0	0	0	0	0	0	0	50	332	117	0	94	202	0	68	0	24	0	13	0	0	0	0	0	0	0	0	0	0	0	0	0	0	0	0
KTU_0245	14	0	16	11	27	16	7	0	0	0	0	8	0	0	0	0	0	0	0	0	0	5	6	0	40	35	0	0	14	0	7	7	32	14	0	0	0	0	0	0	3	6	0	0	0	0	0	0	0
KTU_0246	103	52	98	69	141	0	116	53	126	25	53	0	16	21	0	0	0	0	0	0	0	0	0	28	0	0	18	0	61	227	87	166	15	55	131	177	114	174	160	77	66	324	0	0	0	0	0	0	0
KTU_0247	54	10	45	32	37	44	19	0	0	0	0	0	0	7	0	0	0	0	0	0	0	150	387	37	0	0	72	0	12	0	11	12	17	23	43	0	0	12	0	5	16	5	0	0	0	0	0	0	0
KTU_0248	42	47	0	0	14	0	0	0	10	0	0	0	0	0	0	0	0	0	0	0	0	41	0	0	132	51	0	137	0	0	0	0	0	0	0	14	0	13	0	0	0	0	0	0	0	0	0	0	0
KTU_0249	9	0	18	0	24	0	0	0	0	0	0	0	0	0	0	0	0	0	0	0	0	119	246	116	74	75	0	0	0	0	0	0	1	0	0	0	0	8	0	0	0	0	0	0	0	0	0	0	0
KTU_0250	0	0	0	0	0	0	0	0	0	0	0	0	0	0	0	0	0	0	0	0	0	0	0	0	383	111	0	0	0	0	0	0	0	0	0	0	0	0	0	0	0	0	0	0	0	0	0	0	0
KTU_0251	0	31	26	99	45	18	0	38	11	0	0	44	0	0	0	0	0	0	0	0	0	21	192	34	0	86	150	38	12	10	16	0	0	16	36	0	0	7	87	0	0	48	0	0	0	0	0	0	0
KTU_0252	0	0	26	26	35	11	0	24	0	0	0	0	0	0	0	0	0	0	0	0	0	219	109	146	81	281	155	32	42	0	0	0	24	0	0	0	0	24	0	0	0	13	0	0	0	0	0	0	0
KTU_0253	169	0	338	25	21	285	34	81	0	186	117	24	874	99	0	0	0	0	0	0	0	20	0	20	0	62	0	0	0	0	130	284	0	308	63	423	44	90	19	22	459	45	0	0	0	0	0	0	0
KTU_0254	0	0	0	0	0	20	4	3	0	4	0	0	0	0	0	0	0	0	0	0	0	71	0	0	33	0	0	0	7	0	6	6	7	13	0	0	0	0	0	0	0	0	0	0	0	0	0	0	0
KTU_0255	0	0	21	0	0	0	0	0	739	105	13	0	0	0	0	0	0	0	0	0	0	0	0	0	0	0	0	0	0	547	45	6	17	0	0	0	10	0	30	0	0	0	0	18	0	0	0	0	0
KTU_0256	33	86	37	13	29	31	18	0	0	13	16	14	0	0	0	0	0	0	0	0	0	45	85	0	0	0	42	0	14	11	30	28	26	51	22	12	50	18	11	0	29	0	0	0	0	0	0	0	0
KTU_0257	0	0	0	0	0	0	0	0	0	0	0	0	0	0	0	0	0	0	0	0	0	0	0	0	0	102	0	0	0	0	0	0	0	0	0	0	0	0	0	0	0	0	0	0	0	0	0	0	0
KTU_0258	0	237	90	350	105	203	108	19	408	77	28	35	35	29	0	0	0	0	0	0	0	61	0	36	0	26	0	0	37	218	55	36	221	34	138	0	70	62	159	0	105	149	0	0	0	0	0	0	0
KTU_0259	0	0	0	48	0	0	0	15	83	0	0	0	0	0	0	0	0	0	0	0	0	180	108	22	0	159	0	0	65	29	27	0	15	0	0	0	0	0	39	0	0	0	0	0	0	0	0	0	0
KTU_0260	0	0	22	11	12	12	11	15	0	9	0	0	0	0	0	0	0	0	0	0	0	187	210	27	0	0	0	0	25	0	0	0	6	17	0	0	0	0	0	0	0	0	0	0	0	0	0	0	0
KTU_0261	15	0	14	23	14	21	0	0	7	0	0	0	0	0	0	0	0	0	0	0	0	0	0	0	0	0	0	0	0	0	0	0	0	5	0	0	0	0	0	0	0	0	0	0	0	0	0	0	0
KTU_0262	0	65	0	0	10	0	294	0	131	168	76	618	116	48	0	0	0	0	0	0	0	0	0	0	0	0	0	0	0	17	37	22	337	150	25	0	70	12	0	0	27	53	0	0	0	0	0	0	0
KTU_0263	35	5	76	0	54	0	0	0	0	0	0	0	0	0	0	0	0	0	0	0	0	934	552	158	236	634	2	102	43	0	69	2	9	54	15	14	0	12	0	0	0	26	0	0	0	0	0	0	0
KTU_0264	0	0	84	14	0	0	0	0	0	0	0	0	71	10	0	0	0	0	0	0	0	65	41	18	0	75	0	0	0	0	0	0	0	117	37	0	0	44	36	0	0	37	0	0	0	0	0	0	0
KTU_0265	1	0	27	14	22	0	0	3	0	0	0	0	0	0	0	0	0	0	0	0	0	70	89	70	60	21	64	0	22	0	0	11	0	21	0	0	0	0	0	0	0	0	0	0	0	0	0	0	0
KTU_0266	0	0	0	13	8	5	17	0	0	0	0	0	36	0	0	0	0	0	0	0	0	0	0	0	0	49	0	27	7	6	9	0	0	41	0	0	0	0	0	0	0	0	0	0	0	0	0	0	0
KTU_0267	12	0	27	20	21	29	14	0	0	0	0	4	0	0	0	0	0	0	0	0	0	0	92	23	0	0	64	0	13	0	19	7	18	0	0	0	0	8	0	0	0	0	0	0	0	0	0	0	0
KTU_0268	0	0	280	40	60	63	55	16	39	3	5	2	28	52	0	0	0	0	0	0	0	77	318	41	0	53	0	0	48	9	0	5	35	40	39	0	0	213	24	0	0	85	0	0	0	0	0	0	0
KTU_0269	0	29	356	13	16	0	0	15	0	26	68	0	476	66	0	0	0	0	0	0	0	0	0	0	0	0	0	0	0	0	107	38	0	448	42	0	344	104	15	0	0	0	0	0	0	0	0	0	0
KTU_0270	0	0	21	0	0	0	5	0	0	0	0	0	0	0	0	0	0	0	0	0	0	43	17	0	34	0	73	10	24	0	10	0	11	23	0	0	0	0	0	0	0	8	0	0	0	0	0	0	0
KTU_0271	9	0	42	9	12	0	8	16	0	0	0	17	148	18	0	0	0	0	0	0	0	0	0	0	0	0	0	0	0	0	0	0	4	107	7	0	0	24	0	0	9	0	0	0	0	0	0	0	0
KTU_0272	39	155	131	326	38	48	22	28	57	27	20	13	0	92	0	0	0	0	0	0	0	0	18	0	0	0	0	0	7	49	0	35	16	0	255	17	32	47	125	0	37	6	0	0	0	0	0	0	0
KTU_0273	13	0	54	25	33	20	0	0	0	0	0	0	0	0	0	0	0	0	0	0	0	451	283	51	12	104	116	0	0	0	25	0	0	19	0	0	0	24	0	0	0	0	0	0	0	0	0	0	0
KTU_0274	41	0	13	0	0	0	0	0	222	115	12	636	90	141	0	0	0	0	0	0	0	0	0	0	0	0	0	0	5	253	39	33	770	39	112	83	0	0	0	0	0	0	0	0	0	0	0	0	0
KTU_0275	14	0	15	17	11	0	13	7	0	0	0	10	0	0	0	0	0	0	0	0	0	0	0	0	0	8	19	0	17	0	17	3	21	31	0	0	0	0	0	0	0	0	0	0	0	0	0	0	0
KTU_0276	10	0	0	0	0	0	0	0	0	0	0	0	0	0	0	0	0	0	0	0	0	0	0	0	0	0	48	50	0	0	0	67	12	24	0	11	0	0	0	0	0	0	0	0	0	0	0	0	0
KTU_0277	15	0	27	0	21	23	0	6	0	0	0	0	0	0	0	0	0	0	0	0	0	80	132	0	43	0	4	0	0	0	6	0	0	16	0	0	0	0	0	0	0	0	0	0	0	0	0	0	0
KTU_0278	27	12	0	5	0	30	0	71	0	48	23	50	0	0	0	0	0	0	0	0	0	0	65	0	0	0	0	0	23	0	92	35	115	45	0	0	0	0	0	0	0	5	0	0	0	0	0	0	0
KTU_0279	0	0	0	0	0	0	0	1	0	0	0	0	0	0	0	0	0	0	0	0	0	0	0	0	0	32	0	0	16	0	0	0	0	0	0	0	0	0	0	0	0	7	0	0	0	0	0	0	0
KTU_0280	11	0	0	0	0	0	0	0	0	0	0	0	0	0	0	0	0	0	0	0	0	420	102	0	0	0	0	0	0	0	0	0	0	15	0	0	0	0	0	3	0	0	0	0	0	0	0	0	0
KTU_0281	12	0	0	0	0	43	27	12	0	11	0	0	0	0	0	0	0	0	0	0	0	0	111	0	0	106	0	0	14	0	27	13	14	35	0	0	0	6	10	0	16	15	0	0	0	0	0	0	0
KTU_0282	0	0	0	0	0	0	0	0	0	0	0	0	0	0	0	0	0	0	0	0	0	0	0	0	378	16	0	0	0	0	0	0	0	0	0	0	0	0	0	0	0	0	0	0	0	0	0	0	0
KTU_0283	0	0	0	0	0	0	0	2	0	0	0	0	0	0	0	0	0	0	0	0	0	197	197	99	262	193	189	35	0	0	0	0	0	0	0	0	0	0	0	0	0	0	0	0	0	0	0	0	0
KTU_0284	14	0	23	34	35	11	16	14	0	0	0	0	2	0	0	0	0	0	0	0	0	179	80	69	0	71	11	0	21	0	0	35	25	23	0	0	0	0	13	0	0	0	0	0	0	0	0	0	0
KTU_0285	2	0	0	0	19	0	0	0	0	7	0	0	0	0	0	0	0	0	0	0	0	160	123	38	52	39	62	28	14	0	13	0	0	0	0	0	0	0	0	0	0	0	0	0	0	0	0	0	0
KTU_0286	41	41	37	0	19	319	0	28	20	39	48	140	26	110	0	0	0	0	0	0	0	0	73	0	0	0	0	0	0	0	0	240	122	26	155	18	471	110	18	0	634	84	0	0	0	0	0	0	0
KTU_0287	0	0	30	23	14	0	0	0	0	0	0	0	0	0	0	0	0	0	0	0	0	0	32	0	0	191	0	0	5	0	4	0	0	0	18	0	0	22	0	4	0	0	0	0	0	0	0	0	0
KTU_0288	0	0	26	13	19	12	4	8	0	0	0	3	0	2	0	0	0	0	0	0	0	112	252	44	38	93	76	0	17	0	0	0	0	25	0	0	0	8	7	0	0	0	0	0	0	0	0	0	0
KTU_0289	23	0	48	36	36	21	0	0	0	0	0	11	0	0	0	0	0	0	0	0	0	242	202	47	0	285	0	0	0	0	31	0	0	15	0	0	0	0	14	0	0	0	0	0	0	0	0	0	0
KTU_0290	54	29	59	0	17	63	54	23	0	64	55	19	23	134	0	0	0	0	0	0	0	0	0	0	0	0	0	0	0	0	25	128	11	36	166	136	184	23	0	0	64	28	0	0	0	0	0	0	0
KTU_0291	0	0	0	38	0	0	0	0	0	0	0	0	0	0	0	0	0	0	0	0	0	0	0	0	0	0	0	0	0	6	0	0	0	0	11	0	0	0	0	0	0	0	0	0	0	0	0	0	0
KTU_0292	0	534	39	358	15	0	0	0	19	0	13	0	0	0	0	0	0	0	0	0	0	24	23	0	0	0	0	0	0	10	0	37	0	12	53	0	340	96	93	0	0	0	0	0	0	0	0	0	0
KTU_0293	10	0	7	0	22	13	10	3	0	0	3	0	0	0	0	0	0	0	0	0	0	85	201	27	84	0	39	0	7	0	0	0	8	7	11	5	0	4	3	0	6	0	0	0	0	0	0	0	0
KTU_0294	0	0	228	21	0	0	8	0	0	0	0	0	0	0	0	0	0	0	0	0	0	0	0	0	0	0	59	0	0	0	16	0	0	18	0	0	0	30	0	0	0	0	0	0	0	0	0	0	0
KTU_0295	0	0	0	0	0	7	0	0	0	0	0	0	0	0	0	0	0	0	0	0	0	0	0	0	0	0	0	0	0	0	10	0	0	29	18	0	0	0	0	0	0	0	0	0	0	0	0	0	0
KTU_0296	100	0	104	33	76	52	22	38	0	27	55	11	18	10	0	0	0	0	0	0	0	0	0	0	0	0	0	0	56	0	63	120	0	108	77	82	0	31	34	0	41	48	0	0	0	0	0	0	0
KTU_0297	31	47	0	0	23	86	47	0	0	0	12	0	0	0	0	0	0	0	0	0	0	60	0	0	0	0	0	0	15	12	22	34	13	42	0	29	7	0	0	0	46	12	0	0	0	0	0	0	0
KTU_0298	20	0	16	0	40	24	0	0	0	0	0	0	0	0	0	0	0	0	0	0	0	42	182	0	0	0	60	0	13	0	0	0	0	0	0	0	0	0	0	0	0	0	0	0	0	0	0	0	0
KTU_0299	0	0	29	0	0	0	0	0	0	0	0	0	0	13	0	0	0	0	0	0	0	0	0	0	0	0	0	0	0	0	0	0	0	0	0	0	0	0	0	0	0	0	0	0	0	0	0	0	0
KTU_0300	0	75	39	44	0	0	0	0	0	0	0	0	0	0	0	0	0	0	0	0	0	115	0	0	0	0	120	0	0	13	22	17	0	33	0	0	0	0	0	0	0	0	0	0	0	0	0	0	0
KTU_0301	0	0	0	0	0	13	0	6	4	0	0	0	15	55	0	0	0	0	0	0	0	0	0	20	46	52	0	0	19	0	0	0	0	7	13	0	0	36	0	0	0	24	0	0	0	0	0	0	0
KTU_0302	0	13	16	10	0	0	7	0	0	0	0	0	0	0	0	0	0	0	0	0	0	0	0	0	0	15	65	0	0	0	0	0	9	5	20	0	0	0	5	0	6	0	0	0	0	0	0	0	0
KTU_0303	0	0	39	0	0	18	0	0	0	0	0	0	0	0	0	0	0	0	0	0	0	68	0	0	33	76	0	0	0	0	0	0	0	9	0	0	0	10	0	0	0	0	0	0	0	0	0	0	0
KTU_0304	31	0	52	26	21	51	32	0	5	0	0	14	0	0	0	0	0	0	0	0	0	74	144	29	90	28	0	0	0	7	17	0	0	7	0	0	0	0	5	0	23	19	0	0	0	0	0	0	0
KTU_0305	5	0	10	9	14	2	0	0	0	0	0	0	0	0	0	0	0	0	0	0	0	26	40	0	0	5	0	0	11	0	6	17	8	5	0	0	0	0	0	0	2	0	0	0	0	0	0	0	0
KTU_0306	52	155	25	34	6	77	72	0	59	24	35	18	20	24	0	0	0	0	0	0	0	0	0	0	0	0	0	0	0	12	14	79	40	14	0	78	298	27	145	0	84	73	0	0	0	0	0	0	0
KTU_0307	46	0	18	0	40	43	17	0	0	4	0	0	0	0	0	0	0	0	0	0	0	33	50	0	0	72	64	0	0	0	0	0	0	0	31	0	0	0	0	0	0	9	0	0	0	0	0	0	0
KTU_0308	0	0	0	0	0	15	0	0	0	0	0	0	0	0	0	0	0	0	0	0	0	0	13	0	0	0	83	0	0	0	0	0	0	0	0	0	0	0	0	0	11	0	0	0	0	0	0	0	0
KTU_0309	0	0	18	11	29	0	5	0	0	0	0	0	0	0	0	0	0	0	0	0	0	35	182	0	51	88	0	0	17	0	19	0	21	11	0	0	0	0	0	0	0	0	0	0	0	0	0	0	0
KTU_0310	8	85	46	22	8	14	9	0	6	0	0	0	10	0	0	0	0	0	0	0	0	20	43	0	0	0	0	0	11	12	7	12	0	37	7	0	42	23	6	0	0	13	0	0	0	0	0	0	0
KTU_0311	11	12	23	0	0	0	12	12	0	10	0	12	0	0	0	0	0	0	0	0	0	25	154	12	5	12	0	0	13	0	14	0	19	18	0	0	0	0	0	0	0	0	0	0	0	0	0	0	0
KTU_0312	8	0	8	0	0	0	8	0	0	0	0	0	15	0	0	0	0	0	0	0	0	0	0	0	0	17	0	0	7	0	0	0	0	4	0	0	0	0	0	0	0	0	0	0	0	0	0	0	0
KTU_0313	0	0	23	0	24	0	0	8	0	0	0	0	0	0	0	0	0	0	0	0	0	91	253	75	0	98	28	0	21	0	12	6	0	0	0	0	0	9	0	0	0	0	0	0	0	0	0	0	0
KTU_0314	31	0	0	16	18	35	18	26	0	23	0	2	41	6	0	0	0	0	0	0	0	40	10	0	0	0	0	0	31	0	58	14	16	64	7	19	0	3	0	0	10	1	0	0	0	0	0	0	0
KTU_0315	29	0	28	0	0	106	81	0	0	48	67	89	29	57	0	0	0	0	0	0	0	0	0	0	0	0	0	0	0	0	0	306	20	11	140	47	17	28	0	0	40	12	0	0	0	0	0	0	0
KTU_0316	10	0	22	12	0	29	25	0	0	0	0	4	7	0	0	0	0	0	0	0	0	180	0	0	24	91	0	0	7	0	0	0	6	21	0	0	7	30	8	0	13	11	0	0	0	0	0	0	0
KTU_0317	0	0	0	0	0	0	0	0	0	0	0	0	0	0	0	0	0	0	0	0	0	0	0	0	10	0	0	0	0	0	0	0	0	0	0	0	0	0	0	0	0	0	0	0	0	0	0	0	0
KTU_0318	0	0	5	0	0	13	0	0	0	0	0	0	0	0	0	0	0	0	0	0	0	27	76	0	19	0	0	0	0	0	0	0	0	0	0	0	0	0	9	0	0	1	0	0	0	0	0	0	0
KTU_0319	32	0	0	0	21	0	0	0	0	10	0	0	0	0	0	0	0	0	0	0	0	0	0	35	0	101	24	0	22	0	17	12	0	33	40	0	0	0	0	0	0	0	0	0	0	0	0	0	0
KTU_0320	0	0	0	0	0	2	0	0	0	0	0	0	0	0	0	0	0	0	0	0	0	222	238	148	197	194	139	0	0	0	0	0	0	0	0	0	0	0	0	0	0	0	0	0	0	0	0	0	0
KTU_0321	0	52	22	95	28	165	25	165	166	84	27	95	26	30	0	0	0	0	0	0	0	0	0	0	0	0	0	0	12	72	14	0	66	22	69	0	90	53	256	0	184	95	0	0	0	0	0	0	0
KTU_0322	27	5	18	0	0	46	29	0	0	0	0	0	0	4	0	0	0	0	0	0	0	33	0	0	0	0	0	0	22	0	11	13	18	0	8	0	0	0	0	0	13	13	0	0	0	0	0	0	0
KTU_0323	264	0	0	0	0	46	458	0	176	18	20	0	0	0	0	0	0	0	0	0	0	0	0	0	0	0	0	0	0	105	18	53	81	0	0	195	36	0	0	0	11	67	0	0	0	0	0	0	0
KTU_0324	0	0	0	18	0	0	0	7	0	0	0	0	0	0	0	0	0	0	0	0	0	28	28	36	0	0	67	0	0	0	9	0	8	0	0	0	0	0	0	0	0	0	0	0	0	0	0	0	0
KTU_0325	0	0	0	0	0	0	0	0	0	0	0	0	0	0	0	0	0	0	0	0	0	0	0	0	0	0	0	17	0	0	0	0	0	0	0	0	0	0	9	0	0	0	0	0	0	0	0	0	0
KTU_0326	0	36	27	39	0	42	20	0	0	0	0	0	0	0	0	0	0	0	0	0	0	162	307	0	114	95	36	0	0	0	6	26	0	6	11	16	22	14	0	0	0	0	0	0	0	0	0	0	0
KTU_0327	53	25	48	15	73	80	26	0	0	8	16	15	0	6	0	0	0	0	0	0	0	158	36	19	40	178	128	117	23	0	37	28	41	43	62	24	11	10	0	7	18	15	0	0	0	0	0	0	0
KTU_0328	34	18	0	5	31	80	55	0	0	22	43	13	13	22	0	0	0	0	0	0	0	101	25	22	86	29	7	0	0	0	23	39	0	23	17	97	36	15	0	0	125	67	0	0	0	0	0	0	0
KTU_0329	0	0	0	0	0	0	11	0	0	0	0	0	0	0	0	0	0	0	0	0	0	79	0	0	0	0	0	0	0	0	0	0	0	4	0	0	0	0	6	0	0	0	0	0	0	0	0	0	0
KTU_0330	49	10	20	0	18	119	44	8	0	37	22	5	12	0	0	0	0	0	0	0	0	50	44	0	0	0	0	0	0	0	38	67	15	63	0	77	22	10	0	0	68	25	0	0	0	0	0	0	0
KTU_0331	46	0	33	11	53	194	117	10	0	40	37	0	11	0	0	0	0	0	0	0	0	9	29	0	22	0	0	0	17	0	0	61	57	49	34	15	48	14	6	0	92	78	0	0	0	0	0	0	0
KTU_0332	24	15	27	0	28	16	0	0	0	0	0	0	0	0	0	0	0	0	0	0	0	0	165	56	0	151	131	30	0	0	0	0	18	0	0	0	0	0	19	0	0	0	0	0	0	0	0	0	0
KTU_0333	0	0	86	4	0	0	0	0	0	0	0	0	0	0	0	0	0	0	0	0	0	0	0	0	0	0	0	0	0	0	0	0	3	0	0	0	0	30	0	0	0	13	0	0	0	0	0	0	0
KTU_0334	17	0	26	0	0	19	24	14	0	0	18	9	5	0	0	0	0	0	0	0	0	47	20	0	0	37	0	0	22	0	14	37	0	50	19	0	0	0	0	0	0	0	0	0	0	0	0	0	0
KTU_0335	47	11	0	11	13	71	87	0	0	30	14	11	0	0	0	0	0	0	0	0	0	13	20	23	0	0	0	0	0	0	30	34	18	24	0	41	10	6	0	0	67	37	0	0	0	0	0	0	0
KTU_0336	11	0	0	0	20	12	14	0	0	0	0	0	0	0	0	0	0	0	0	0	0	99	50	45	0	48	210	50	4	37	0	0	0	0	6	0	0	0	0	0	9	0	0	0	0	0	0	0	0
KTU_0337	0	0	33	21	27	8	8	12	0	0	0	0	0	0	0	0	0	0	0	0	0	14	84	15	0	21	0	0	0	0	20	7	0	7	0	0	0	0	0	0	0	0	0	0	0	0	0	0	0
KTU_0338	0	0	13	3	10	0	0	0	0	0	0	0	0	0	0	0	0	0	0	0	0	57	199	0	85	55	0	0	9	0	0	0	4	0	0	0	0	0	0	0	0	0	0	0	0	0	0	0	0
KTU_0339	56	24	112	45	93	48	0	14	0	33	21	0	12	0	0	0	0	0	0	0	0	0	16	0	0	20	0	0	56	0	58	31	46	64	27	23	0	0	19	0	36	26	0	0	0	0	0	0	0
KTU_0340	0	0	21	0	27	0	0	0	0	0	0	0	0	0	0	0	0	0	0	0	0	167	57	21	55	121	40	0	7	0	0	0	0	0	0	0	0	0	0	0	0	0	0	0	0	0	0	0	0
KTU_0341	0	43	33	80	41	20	2	0	0	0	0	0	0	0	0	0	0	0	0	0	0	0	173	0	11	156	29	0	0	20	0	0	0	0	6	0	32	0	16	0	17	0	0	0	0	0	0	0	0
KTU_0342	0	29	81	0	8	0	5	6	32	15	44	0	51	37	0	0	0	0	0	0	0	20	49	0	0	25	9	0	0	15	34	225	12	129	130	10	131	54	24	0	8	0	0	0	0	0	0	0	0
KTU_0343	36	16	0	53	24	127	177	0	0	18	6	0	0	13	0	0	0	0	0	0	0	0	0	0	0	0	0	0	0	0	13	0	0	26	25	9	12	0	20	0	85	204	0	0	0	0	0	0	0
KTU_0344	0	34	0	665	26	0	0	0	0	0	0	0	0	0	0	0	0	10	0	0	0	0	0	0	0	0	0	0	0	0	0	0	0	0	0	0	21	0	267	0	0	0	0	0	0	0	0	0	0
KTU_0345	0	0	0	0	0	0	0	0	0	0	0	0	0	0	0	0	0	0	0	0	0	92	133	38	134	15	0	0	12	0	3	0	0	0	0	0	0	0	0	0	0	0	0	0	0	0	0	0	0
KTU_0346	0	12	20	0	0	0	0	0	0	0	0	0	12	0	0	0	0	0	0	0	0	94	0	0	0	142	0	0	0	0	0	0	0	8	0	0	0	0	0	0	0	0	0	0	0	0	0	0	0
KTU_0347	101	23	134	130	113	120	97	88	73	115	46	33	144	32	197	0	0	0	0	0	0	139	64	0	0	29	21	0	42	59	68	98	64	128	16	144	105	97	94	0	99	237	0	0	8	0	0	0	0
KTU_0348	128	111	37	73	34	214	93	0	17	4	61	42	26	45	0	0	0	0	0	0	0	0	0	0	0	0	0	0	11	20	36	139	93	31	96	45	75	0	87	10	172	52	0	0	0	0	0	0	0
KTU_0349	0	0	0	12	10	0	0	0	0	0	0	0	0	0	0	0	0	0	0	0	0	12	20	0	0	83	0	0	6	0	0	0	12	7	0	0	0	0	0	0	0	0	0	0	0	0	0	0	0
KTU_0350	23	0	16	42	23	110	36	17	0	14	0	25	0	0	0	0	0	0	0	0	0	0	0	0	8	0	0	0	32	0	18	0	14	20	0	25	0	0	17	0	45	10	0	0	0	0	0	0	0
KTU_0351	22	0	38	0	19	0	0	0	0	0	0	0	0	0	0	0	0	0	0	0	0	0	0	0	0	0	0	0	18	0	0	0	0	0	32	0	0	0	0	0	0	0	0	0	0	0	0	0	0
KTU_0352	0	0	60	0	0	0	0	0	0	0	0	0	20	0	0	0	0	0	0	0	0	42	59	0	0	0	0	0	0	0	0	0	0	101	8	0	0	28	0	0	0	40	0	0	0	0	0	0	0
KTU_0353	0	0	562	33	0	0	0	0	0	20	174	0	52	31	0	0	0	0	0	0	0	73	0	0	0	0	0	0	0	0	37	278	0	93	109	0	0	16	0	0	0	0	0	0	0	0	0	0	0
KTU_0354	0	0	0	0	0	0	0	0	0	0	0	0	0	0	0	0	0	0	0	0	0	28	21	12	311	44	78	0	0	0	0	0	0	0	0	0	0	0	0	0	0	0	0	0	0	0	0	0	0
KTU_0355	33	0	29	26	18	37	38	0	0	0	0	0	0	0	0	0	0	0	0	0	0	45	102	20	0	10	106	0	9	0	6	33	17	18	51	0	20	8	0	0	14	11	0	0	0	0	0	0	0
KTU_0356	0	14	27	0	42	0	0	0	0	0	0	0	0	0	0	0	0	0	0	0	0	134	75	24	152	44	13	0	14	0	0	0	0	7	0	0	11	0	0	0	0	0	0	0	0	0	0	0	0
KTU_0357	68	0	0	0	25	42	2	22	0	16	8	24	19	8	0	0	0	0	0	0	0	120	0	0	0	0	0	0	30	0	21	6	91	41	0	41	7	0	0	0	58	25	0	0	0	0	0	0	0
KTU_0358	0	0	28	90	16	0	0	0	20	0	0	0	0	0	0	0	0	0	0	0	0	72	168	20	0	195	0	0	0	8	0	0	0	10	0	0	21	0	26	0	0	0	0	0	0	0	0	0	0
KTU_0359	0	207	0	33	0	0	0	0	0	41	0	0	0	22	0	0	0	0	0	0	0	42	0	39	0	0	100	0	0	0	37	0	8	0	31	0	128	17	19	0	0	0	0	0	0	0	0	0	0
KTU_0360	13	301	25	126	29	23	12	0	29	0	0	8	0	20	0	0	0	0	0	0	0	120	79	0	156	0	0	0	37	35	42	57	49	35	130	38	155	35	42	0	20	20	0	0	0	0	0	0	0
KTU_0361	0	0	0	0	0	0	0	0	0	0	0	0	0	0	0	0	0	0	0	0	0	0	0	0	0	0	0	0	0	0	0	0	0	0	0	0	0	0	0	0	0	0	0	0	0	0	0	0	0
KTU_0362	59	42	66	19	28	35	30	42	8	0	0	5	0	0	0	0	0	0	0	0	0	36	0	0	0	27	0	0	43	19	47	28	0	16	16	0	9	0	10	0	16	0	0	0	0	0	0	0	0
KTU_0363	10	0	48	28	0	10	0	357	74	34	18	102	25	34	0	0	0	0	0	0	0	0	25	0	0	0	0	0	0	0	25	24	25	18	29	22	0	17	126	0	15	20	0	0	0	0	0	0	0
KTU_0364	0	71	0	60	28	53	0	7	209	46	14	24	0	0	0	0	0	0	0	0	0	0	25	0	0	64	0	39	18	129	46	26	64	12	0	0	31	17	39	0	27	52	0	0	0	0	0	0	0
KTU_0365	0	0	0	0	0	0	0	0	0	0	0	0	0	0	0	0	0	0	0	0	0	0	43	0	227	0	0	0	0	0	0	0	0	0	0	0	0	0	0	0	0	0	0	0	0	0	0	0	0
KTU_0366	10	0	0	0	0	0	0	13	0	0	0	0	0	0	0	0	0	0	0	0	0	150	31	34	0	32	80	0	0	0	0	0	0	0	0	0	0	0	0	0	0	0	0	0	0	0	0	0	0
KTU_0367	0	0	61	63	38	0	10	0	0	27	0	0	0	0	0	0	0	0	0	0	0	0	37	0	0	0	0	0	0	0	575	26	0	27	0	0	0	7	20	0	0	0	0	0	0	0	0	0	0
KTU_0368	45	0	6	0	37	203	240	23	0	0	6	28	8	11	0	0	0	0	0	0	0	15	0	0	0	0	0	0	0	0	19	19	24	15	0	17	5	0	0	0	91	132	0	0	0	0	0	0	0
KTU_0369	0	0	13	0	0	12	0	0	0	0	0	0	0	0	0	0	0	0	0	0	0	175	147	0	50	83	0	0	0	0	11	0	0	0	0	0	0	0	0	0	0	0	0	0	0	0	0	0	0
KTU_0370	20	0	61	16	11	11	0	10	62	17	6	6	0	109	0	0	0	0	0	0	0	91	0	0	0	0	0	0	0	25	14	0	10	0	280	0	0	0	11	0	0	145	0	0	0	0	0	0	0
KTU_0371	21	29	0	68	20	122	17	53	84	55	22	46	54	0	0	0	0	0	0	0	0	16	0	0	0	0	0	0	41	13	0	43	46	61	26	0	46	18	178	0	76	30	0	0	0	0	0	0	0
KTU_0372	0	0	0	0	9	8	0	0	0	0	0	0	0	0	0	0	0	0	0	0	0	29	145	0	21	100	0	0	0	0	7	0	0	5	0	0	0	0	0	0	0	0	0	0	0	0	0	0	0
KTU_0373	22	4	0	5	9	0	0	3	5	43	5	0	6	179	0	0	0	0	0	0	0	0	0	0	0	0	0	0	0	0	221	0	7	24	148	90	7	0	0	77	0	0	0	0	0	0	0	0	0
KTU_0374	12	0	16	0	14	18	0	0	0	7	0	0	0	0	0	0	0	0	0	0	0	118	68	8	20	64	0	0	0	0	15	12	0	13	18	0	0	0	0	0	11	0	0	0	0	0	0	0	0
KTU_0375	0	18	8	15	15	49	26	0	3	0	6	0	0	0	0	0	0	0	0	0	0	26	56	0	0	0	0	0	0	0	10	22	6	10	19	7	0	0	9	0	16	0	0	0	0	0	0	0	0
KTU_0376	0	0	0	12	0	29	21	9	10	7	0	0	13	0	0	0	0	0	0	0	0	102	37	0	0	0	0	0	0	0	0	0	0	16	12	0	0	17	8	0	18	23	0	0	0	0	0	0	0
KTU_0377	0	0	0	9	0	32	17	18	0	0	0	0	0	0	0	0	0	0	0	0	0	95	58	90	0	0	0	0	18	0	0	0	20	20	0	0	0	0	0	0	19	0	0	0	0	0	0	0	0
KTU_0378	0	0	0	0	0	0	0	0	0	0	0	0	0	0	0	0	0	0	0	0	0	73	0	62	219	0	6	83	0	0	0	0	0	0	0	0	0	0	0	0	0	0	0	0	0	0	0	0	0
KTU_0379	18	0	13	0	8	16	16	0	0	0	0	0	0	0	0	0	0	0	0	0	0	103	0	0	44	0	0	0	0	0	0	0	19	5	12	0	0	0	0	0	4	0	0	0	0	0	0	0	0
KTU_0380	12	0	13	29	20	10	5	0	0	0	0	0	0	0	0	0	0	0	0	0	0	6	141	39	83	0	65	0	4	0	15	5	5	12	0	0	0	0	10	0	8	0	0	0	0	0	0	0	0
KTU_0381	0	0	0	9	0	24	34	0	0	0	0	0	14	0	0	0	0	0	0	0	0	62	121	0	0	0	0	0	7	0	0	0	0	22	0	0	0	0	0	0	0	47	0	0	0	0	0	0	0
KTU_0382	45	34	9	10	28	61	69	9	0	23	8	14	7	0	0	0	0	0	0	0	0	62	0	0	0	132	0	0	8	0	33	53	21	21	0	29	20	13	12	0	28	30	0	0	0	0	0	0	0
KTU_0383	0	0	0	0	0	0	0	0	0	7	0	0	0	0	0	0	0	0	0	0	0	14	0	0	13	0	0	0	0	0	0	0	0	0	0	0	0	0	0	0	0	0	0	0	0	0	0	0	0
KTU_0384	24	0	11	9	16	132	53	24	16	34	9	15	22	10	0	0	0	0	0	0	0	0	0	0	0	47	0	0	0	0	19	24	7	21	11	85	26	22	44	22	190	104	0	0	0	0	0	0	0
KTU_0385	0	0	8	41	9	0	0	0	0	0	0	0	0	0	0	0	0	0	0	0	0	6	0	0	125	21	0	59	28	0	16	0	8	0	0	6	0	0	0	0	0	0	0	0	0	0	0	0	0
KTU_0386	0	9	7	21	0	7	0	0	0	0	0	0	0	0	0	0	0	0	0	0	0	0	0	0	0	41	35	0	0	7	0	0	0	0	14	0	0	0	0	0	0	0	0	0	0	0	0	0	0
KTU_0387	0	0	0	0	0	0	0	0	0	0	0	0	0	0	0	0	0	0	0	0	0	83	0	0	48	155	0	70	14	0	7	0	8	0	0	0	0	0	0	0	0	0	0	0	0	0	0	0	0
KTU_0388	13	12	60	74	23	52	40	13	18	14	0	9	0	0	0	0	0	0	0	0	0	16	48	20	0	0	32	154	8	5	15	12	0	22	15	22	20	23	44	0	31	33	0	0	0	0	0	0	0
KTU_0389	0	0	25	0	0	0	10	14	0	0	0	0	0	0	0	0	0	0	0	0	0	36	17	0	0	73	87	46	0	0	0	0	0	16	0	0	4	29	0	0	0	6	0	0	0	0	0	0	0
KTU_0390	71	0	61	3	13	95	68	6	0	27	5	18	35	64	0	0	0	0	0	0	0	0	0	0	0	0	0	0	0	0	21	18	30	42	95	105	0	9	0	7	79	0	0	0	0	0	0	0	0
KTU_0391	0	0	0	0	0	0	0	0	0	0	0	0	0	0	613	0	0	0	0	0	0	0	0	0	0	0	0	0	0	0	0	0	0	0	0	119	10	5	0	0	0	107	0	0	0	0	0	0	0
KTU_0392	0	0	21	0	29	0	0	0	0	0	0	0	0	0	0	0	0	0	0	0	0	106	119	0	0	22	0	40	45	0	9	0	0	0	0	0	0	0	0	0	0	0	0	0	0	0	0	0	0
KTU_0393	76	33	0	33	0	147	36	0	0	8	0	10	0	32	0	0	0	0	0	0	0	0	0	0	0	0	0	0	0	0	11	0	17	0	57	43	110	23	10	0	196	77	0	0	0	0	0	0	0
KTU_0394	0	0	0	0	0	0	16	0	0	0	0	0	0	0	0	0	0	0	0	0	0	49	154	28	0	0	0	0	0	0	0	0	0	0	0	0	0	0	0	0	0	0	0	0	0	0	0	0	0
KTU_0395	0	0	0	0	0	0	0	0	0	0	0	0	0	0	0	0	0	0	0	0	0	0	123	0	0	0	0	0	0	0	8	0	0	0	0	0	0	0	0	0	0	0	0	0	0	0	0	0	0
KTU_0396	0	0	0	0	0	17	0	0	0	0	0	0	0	0	0	0	0	0	0	0	0	47	99	0	0	0	0	0	0	0	0	0	0	0	0	0	0	10	0	0	0	0	0	0	0	0	0	0	0
KTU_0397	15	0	0	0	9	16	23	0	0	0	0	0	145	16	0	0	0	0	0	0	0	0	0	0	0	0	0	0	0	0	0	0	0	79	12	9	0	12	0	0	14	25	0	0	0	0	0	0	0
KTU_0398	17	7	9	0	19	0	35	0	2	0	0	0	0	0	0	0	0	0	0	0	0	23	75	50	21	155	39	0	0	0	0	0	8	0	0	7	0	0	0	0	0	0	0	0	0	0	0	0	0
KTU_0399	9	0	221	0	0	0	2	0	0	12	0	0	0	0	0	0	0	0	0	0	0	0	15	0	0	0	0	0	0	0	0	0	0	1	12	0	0	17	15	0	0	0	0	0	0	0	0	0	0
KTU_0400	2	323	73	22	9	87	17	0	0	0	10	7	0	16	0	0	0	0	0	0	0	0	0	0	0	0	0	0	0	0	0	36	6	7	30	0	130	43	5	0	30	18	0	0	0	0	0	0	0
KTU_0401	0	0	12	0	10	0	0	0	0	0	0	0	0	0	0	0	0	0	0	0	0	0	45	0	0	11	0	0	0	0	8	0	0	0	0	0	0	0	5	0	0	0	0	0	0	0	0	0	0
KTU_0402	7	0	0	0	24	0	0	0	0	0	0	0	0	0	0	0	0	0	0	0	0	97	66	0	0	70	45	13	12	7	13	0	0	0	0	0	0	0	8	0	0	0	0	0	0	0	0	0	0
KTU_0403	0	0	0	16	9	0	0	0	0	0	0	0	0	0	0	0	0	0	0	0	0	16	40	23	160	0	0	0	0	0	0	0	0	0	0	0	7	0	0	0	0	0	0	0	0	0	0	0	0
KTU_0404	21	0	0	0	16	14	0	8	104	29	5	0	0	96	0	0	0	0	0	0	0	0	0	0	0	27	0	0	0	0	0	0	0	13	34	59	14	14	21	35	31	79	0	86	0	0	0	0	0
KTU_0405	91	25	42	0	73	146	165	16	0	20	6	5	13	0	0	0	0	0	0	0	0	82	149	0	0	46	0	0	36	0	28	35	45	18	18	22	17	7	0	0	52	50	0	0	0	0	0	0	0
KTU_0406	0	0	0	0	0	0	0	0	0	0	0	0	11	0	0	0	0	0	0	0	0	61	0	0	35	0	0	0	0	0	0	0	0	0	0	0	0	0	0	0	0	0	0	0	0	0	0	0	0
KTU_0407	74	0	157	27	88	11	24	0	0	12	12	0	0	0	0	0	0	0	0	0	0	84	8	14	0	0	26	0	0	0	42	20	0	16	7	32	0	30	0	0	49	82	0	0	0	0	0	0	0
KTU_0408	0	0	0	0	0	0	0	0	0	0	0	0	0	0	0	0	0	0	0	0	0	46	14	0	0	0	0	0	10	0	0	0	0	0	0	0	0	0	2	0	0	0	0	0	0	0	0	0	0
KTU_0409	0	43	0	25	0	0	0	0	0	0	0	0	0	0	0	0	0	0	0	0	0	69	237	0	0	0	0	0	0	0	0	0	0	0	0	0	0	0	0	0	0	0	0	0	0	0	0	0	0
KTU_0410	0	0	0	0	0	0	0	0	0	0	0	0	0	0	0	0	0	0	0	0	0	47	0	0	67	46	31	0	0	0	0	0	0	0	0	0	0	0	0	0	0	0	0	0	0	0	0	0	0
KTU_0411	0	0	0	0	0	0	0	0	0	0	0	0	0	0	0	0	0	0	0	0	0	0	0	0	33	0	0	0	0	0	0	0	0	0	0	0	0	0	0	0	0	0	0	0	0	0	0	0	0
KTU_0412	14	35	0	13	13	41	27	0	12	4	9	0	0	0	0	0	0	0	0	0	0	18	79	0	0	0	83	0	9	31	15	74	21	13	0	0	19	11	4	0	12	8	0	0	0	0	0	0	0
KTU_0413	0	0	0	0	0	0	0	0	0	0	0	0	0	0	0	0	0	0	0	0	0	81	123	0	61	0	0	0	0	0	0	0	0	16	1	0	0	0	0	0	0	0	0	0	0	0	0	0	0
KTU_0414	5	0	5	8	0	0	0	6	0	0	0	0	0	0	0	0	0	0	0	0	0	93	0	16	0	7	0	0	10	0	0	0	5	8	0	0	0	0	6	0	0	0	0	0	0	0	0	0	0
KTU_0415	0	0	48	0	11	0	22	22	0	0	0	0	56	0	0	0	0	0	0	0	0	67	252	18	10	0	0	0	15	0	0	0	0	31	0	0	0	26	0	0	0	20	0	0	0	0	0	0	0
KTU_0416	0	0	0	0	0	0	0	0	0	0	0	0	27	0	0	0	0	0	0	0	0	77	0	16	0	0	0	0	0	8	0	0	0	35	8	0	0	72	8	0	0	0	0	0	0	0	0	0	0
KTU_0417	0	0	0	0	0	0	0	0	0	0	0	0	0	0	0	0	0	0	0	0	0	24	0	0	15	0	0	0	0	0	0	0	0	0	0	0	0	0	0	0	0	0	0	0	0	0	0	0	0
KTU_0418	0	0	0	0	0	0	17	0	0	0	0	0	0	0	0	0	0	0	0	0	0	16	61	37	0	0	0	0	15	0	0	0	0	0	0	0	0	0	0	0	0	0	0	0	0	0	0	0	0
KTU_0419	26	0	31	23	36	13	0	41	0	34	0	18	0	0	0	0	0	0	0	0	0	31	45	0	0	0	0	0	75	0	72	0	19	19	0	26	0	26	0	0	19	68	0	0	0	0	0	0	0
KTU_0420	34	0	10	4	36	192	83	5	0	15	9	0	9	0	0	0	0	0	0	0	0	0	71	0	0	12	0	0	8	0	18	3	0	50	4	23	7	7	0	5	92	58	0	0	0	0	0	0	0
KTU_0421	8	0	0	0	0	0	0	0	0	0	0	0	0	0	0	0	0	0	0	0	0	0	0	0	0	0	0	0	0	0	0	0	0	0	0	0	0	0	0	0	0	6	0	0	0	0	0	0	0
KTU_0422	0	0	0	0	0	0	0	0	0	0	0	0	0	0	0	0	0	0	0	0	0	22	0	20	242	0	92	67	0	0	0	0	0	0	0	0	0	0	0	0	0	0	0	0	0	0	0	0	0
KTU_0423	11	8	43	0	12	21	15	6	0	12	15	11	9	7	0	0	0	0	0	0	0	0	66	0	18	0	0	0	4	0	23	31	10	19	42	30	13	5	0	0	22	16	0	0	0	0	0	0	0
KTU_0424	0	60	147	25	0	18	0	20	36	16	0	0	8	0	0	0	0	0	0	0	0	36	91	29	0	0	0	0	0	27	0	0	0	18	13	0	40	20	7	0	0	0	0	0	0	0	0	0	0
KTU_0425	0	0	12	0	25	16	0	0	0	0	6	0	0	0	0	0	0	0	0	0	0	121	67	0	9	68	18	0	19	0	16	23	21	23	0	0	0	0	0	0	0	4	0	0	0	0	0	0	0
KTU_0426	0	0	0	0	0	0	0	0	0	0	0	0	0	0	0	0	0	0	0	0	0	0	0	7	226	0	108	0	0	0	0	0	0	0	0	0	0	0	0	0	0	0	0	0	0	0	0	0	0
KTU_0427	0	0	0	15	23	15	0	0	0	0	0	0	0	0	0	0	0	0	0	0	0	130	112	0	0	0	160	97	0	0	12	0	0	0	0	0	0	9	0	0	0	0	0	0	0	0	0	0	0
KTU_0428	8	15	15	44	24	18	10	0	0	0	8	0	0	0	0	0	0	0	0	0	0	155	36	53	0	71	16	17	10	0	12	21	12	11	28	0	0	0	11	0	8	0	0	0	0	0	0	0	0
KTU_0429	0	0	24	24	0	0	0	19	0	0	0	0	0	0	0	0	0	0	0	0	0	84	295	16	9	186	0	0	30	8	10	0	0	0	0	0	0	11	0	0	0	0	0	0	0	0	0	0	0
KTU_0430	13	0	12	0	19	37	0	0	0	0	8	0	0	10	0	0	0	0	0	0	0	0	134	0	21	13	55	0	0	0	22	0	26	0	32	0	7	13	12	0	0	8	0	0	0	0	0	0	0
KTU_0431	0	0	0	0	0	0	0	14	0	0	0	0	0	0	0	0	0	0	0	0	0	0	0	0	0	0	0	0	16	0	0	0	0	12	0	0	0	0	0	0	0	0	0	0	0	0	0	0	0
KTU_0432	24	71	28	0	26	56	23	0	0	0	22	15	0	30	0	0	0	0	0	0	0	0	86	0	0	0	0	0	0	0	0	127	17	7	90	23	195	59	0	0	148	41	0	0	0	0	0	0	0
KTU_0433	0	0	0	0	0	0	0	6	0	0	0	0	0	0	0	0	0	0	0	0	0	0	21	0	0	0	39	0	0	0	0	0	0	0	0	0	0	0	0	0	0	0	0	0	0	0	0	0	0
KTU_0434	59	83	105	7	44	54	42	21	16	19	0	29	66	35	0	0	0	0	0	0	0	96	14	0	32	0	0	0	13	30	22	0	0	79	19	0	33	162	11	50	50	129	0	0	0	0	0	12	0
KTU_0435	132	0	10	0	7	7	13	0	0	23	24	11	7	7	0	0	0	0	0	0	0	0	0	0	0	0	0	0	0	0	0	31	29	0	15	121	27	8	3	16	54	16	0	0	0	0	0	0	0
KTU_0436	0	0	0	0	0	0	0	0	0	0	0	0	0	0	0	0	0	0	0	0	0	0	35	0	0	0	0	0	6	0	2	0	0	0	0	0	0	0	0	0	0	0	0	0	0	0	0	0	0
KTU_0437	11	0	0	0	11	12	5	0	0	0	0	0	0	0	0	0	0	0	0	0	0	30	0	0	0	0	0	0	0	0	14	0	0	27	0	0	0	0	0	0	0	0	0	0	0	0	0	0	0
KTU_0438	9	0	9	0	0	7	0	9	0	0	0	0	0	0	0	0	0	0	0	0	0	0	0	0	0	61	77	0	10	0	7	0	5	0	0	0	0	0	0	0	0	0	0	0	0	0	0	0	0
KTU_0439	0	33	85	0	0	0	12	0	9	0	6	0	47	11	0	0	0	0	0	0	0	42	0	0	0	0	0	0	0	8	0	0	0	131	24	0	15	11	0	0	0	0	0	0	0	0	0	0	0
KTU_0440	0	0	0	0	0	0	0	0	0	0	0	0	0	0	0	0	0	0	0	0	0	147	84	0	0	50	0	0	48	0	6	0	0	0	0	0	0	0	0	0	0	0	0	0	0	0	0	0	0
KTU_0441	27	59	69	0	24	35	11	0	0	0	0	5	0	12	0	0	0	0	0	0	0	66	130	0	0	50	0	0	0	0	0	11	41	17	100	0	6	10	0	0	0	0	0	0	0	0	0	0	0
KTU_0442	0	0	26	3	0	11	0	4	0	81	21	11	77	41	0	0	0	0	0	0	0	15	11	0	0	70	0	0	0	0	49	10	20	449	102	0	4	13	0	0	0	0	0	0	0	0	0	0	0
KTU_0443	0	0	0	0	0	0	0	0	0	0	0	0	0	0	0	0	0	0	0	0	0	6	0	5	455	0	0	0	0	0	0	0	0	0	0	0	0	0	0	0	0	0	0	0	0	0	0	0	0
KTU_0444	0	0	0	0	0	19	21	0	0	0	0	0	0	682	0	0	0	0	0	0	0	52	0	37	0	0	0	0	0	0	0	0	0	0	0	0	8	0	0	0	0	13	0	0	0	0	0	0	0
KTU_0445	0	0	0	0	0	0	0	0	0	0	0	0	0	0	0	0	0	0	0	0	0	0	0	0	0	0	0	0	4	0	0	0	0	0	0	0	0	0	0	0	0	0	0	0	0	0	0	0	0
KTU_0446	0	0	0	0	0	0	0	0	264	38	0	0	0	0	0	0	0	0	0	0	0	0	0	0	0	0	0	0	0	219	24	0	8	0	0	0	0	0	0	0	0	0	0	132	0	0	0	0	0
KTU_0447	10	0	23	12	15	41	43	0	0	5	6	0	21	14	0	0	0	0	0	0	0	79	16	0	0	0	0	0	0	0	0	3	0	22	24	8	0	42	10	0	50	35	0	0	0	0	0	0	0
KTU_0448	0	38	28	0	0	0	17	0	0	0	0	0	0	0	0	0	0	0	0	0	0	0	15	10	0	0	0	4	0	0	11	22	0	27	0	0	73	31	3	0	0	0	0	0	0	0	0	0	0
KTU_0449	0	0	0	0	0	6	0	0	0	0	0	0	0	0	0	0	0	0	0	0	0	14	0	33	0	0	0	65	11	0	13	0	16	0	0	0	0	0	0	0	0	0	0	0	0	0	0	0	0
KTU_0450	0	0	0	16	0	0	2	0	0	0	0	0	0	0	0	0	0	0	0	0	0	0	0	0	0	0	21	0	18	0	13	0	0	0	0	0	0	0	0	0	0	21	0	0	0	0	0	0	0
KTU_0451	0	0	0	0	0	0	0	0	0	0	0	0	0	0	0	0	0	0	0	0	0	0	0	0	0	0	0	0	4	0	3	0	0	0	0	0	0	0	0	0	0	0	0	0	0	0	0	0	0
KTU_0452	152	14	0	0	13	639	179	0	8	0	57	44	0	15	0	0	0	0	0	0	0	0	0	0	0	0	0	0	0	0	0	77	59	0	42	126	22	0	0	0	348	55	0	0	0	0	0	0	0
KTU_0453	0	0	12	0	0	6	8	0	0	0	0	0	5	0	0	0	0	0	0	0	0	41	0	45	0	0	0	0	0	0	0	0	0	22	0	0	0	11	0	0	8	0	0	0	0	0	0	0	0
KTU_0454	40	79	7	0	47	65	45	0	2	39	12	10	23	10	0	0	0	0	0	0	0	0	0	0	0	0	0	0	0	0	5	99	19	17	7	147	52	16	6	0	117	76	0	0	0	0	0	0	0
KTU_0455	42	0	0	0	37	113	29	43	0	4	3	23	46	0	0	0	0	0	0	0	0	86	0	29	0	0	0	0	0	0	4	0	0	38	0	28	0	0	0	0	36	67	0	0	0	0	0	0	0
KTU_0456	0	0	0	0	11	0	0	0	0	0	0	0	0	0	0	0	0	0	0	0	0	0	0	0	0	0	0	0	0	0	5	0	0	0	0	0	0	0	0	0	2	0	0	0	0	0	0	0	0
KTU_0457	0	0	0	0	0	0	0	0	0	0	0	0	0	0	0	0	0	0	0	0	0	13	0	32	110	47	0	0	0	0	0	0	0	0	0	0	0	0	0	0	0	0	0	0	0	0	0	0	0
KTU_0458	0	0	0	0	0	0	0	0	0	0	0	0	0	0	0	0	0	0	0	0	0	0	18	0	0	0	0	0	0	0	0	0	0	0	0	0	0	0	0	0	0	0	0	0	0	0	0	0	0
KTU_0459	0	0	0	0	0	0	10	0	7	0	0	0	0	0	0	0	0	0	0	0	0	124	171	24	0	36	0	24	0	9	11	0	8	11	0	0	0	0	0	0	0	0	0	0	0	0	0	0	0
KTU_0460	9	0	25	0	6	7	0	0	0	0	0	0	0	0	0	0	0	0	0	0	0	98	36	0	0	0	0	0	10	0	0	0	6	14	0	0	0	0	0	0	0	0	0	0	0	0	0	0	0
KTU_0461	0	228	74	108	16	0	0	7	17	0	3	0	0	7	0	0	0	0	0	0	0	34	35	0	0	0	0	0	6	25	12	7	0	0	13	0	27	19	53	0	0	0	0	0	0	0	0	0	0
KTU_0462	0	38	51	0	0	0	67	0	0	0	0	0	0	80	0	0	0	0	0	0	0	77	0	0	0	0	0	0	0	0	36	126	0	0	145	50	77	58	0	14	28	93	0	0	0	0	0	0	0
KTU_0463	0	0	32	0	12	0	32	16	0	0	0	0	84	0	0	0	0	0	0	0	0	30	102	0	0	74	127	0	0	0	0	0	0	36	0	0	0	81	9	0	29	114	0	0	0	0	0	0	0
KTU_0464	0	0	0	0	14	0	0	0	0	0	0	0	0	0	0	0	0	0	0	0	0	61	100	58	100	61	84	44	12	0	0	0	9	17	0	0	0	19	0	0	0	0	0	0	0	0	0	0	0
KTU_0465	46	85	80	0	10	0	29	0	37	8	0	0	0	22	0	0	0	0	0	0	0	0	0	0	0	0	0	0	0	0	8	0	17	33	26	24	96	56	11	16	13	30	0	0	0	0	0	0	0
KTU_0466	0	0	0	0	8	0	0	0	0	0	0	0	0	0	0	0	0	0	0	0	0	0	8	0	109	0	37	63	6	0	0	0	0	0	0	0	0	0	0	0	0	0	0	0	0	0	0	0	0
KTU_0467	16	31	36	53	0	28	27	0	5	12	7	9	14	0	0	0	0	0	0	0	0	62	38	0	0	24	0	0	0	0	12	0	0	14	10	27	90	35	34	0	34	16	0	0	0	0	0	0	0
KTU_0468	0	0	60	0	0	17	0	0	0	0	0	0	0	31	0	0	0	0	0	0	0	52	80	0	61	0	0	0	0	0	0	0	5	15	34	0	0	18	0	0	0	0	0	0	0	0	0	0	0
KTU_0469	0	0	0	0	0	0	0	0	0	0	0	0	0	4	0	0	0	0	0	0	0	21	0	8	0	0	32	0	2	0	0	0	0	0	0	0	0	0	0	0	0	0	0	0	0	0	0	0	0
KTU_0470	0	0	13	26	0	3	1	0	0	0	0	0	0	0	0	0	0	0	0	0	0	100	97	0	0	0	0	0	0	0	0	0	0	0	8	0	0	0	0	0	0	0	0	0	0	0	0	0	0
KTU_0471	0	0	0	0	6	5	0	10	0	0	0	0	0	0	0	0	0	0	0	0	0	0	0	0	0	0	0	0	17	0	12	5	12	11	0	0	0	0	0	0	0	0	0	0	0	0	0	0	0
KTU_0472	0	0	0	90	16	0	0	0	8	0	0	0	0	0	0	0	0	0	0	0	0	72	50	0	0	150	0	0	0	29	17	0	0	0	0	0	0	0	38	0	0	0	0	0	0	0	0	0	0
KTU_0473	16	0	20	10	16	15	0	0	0	0	0	0	0	0	0	0	0	0	0	0	0	0	25	0	0	0	150	0	0	0	0	0	0	0	8	0	10	0	0	0	0	0	0	0	0	0	0	0	0
KTU_0474	45	11	37	13	26	50	53	10	9	0	0	0	10	13	0	0	0	0	0	0	0	38	23	0	0	0	0	0	0	0	20	26	10	21	36	28	11	0	14	0	29	13	0	0	0	0	0	0	0
KTU_0475	11	0	34	168	56	0	0	0	0	0	0	0	0	0	0	0	0	0	0	0	0	63	147	34	0	66	0	0	19	0	12	0	0	0	0	0	0	12	42	0	0	0	0	0	0	0	0	0	0
KTU_0476	0	0	0	17	22	20	49	0	0	0	0	0	19	42	0	0	0	0	0	0	0	20	160	0	0	0	0	0	0	0	0	14	0	0	24	38	0	0	22	0	84	326	0	0	0	0	0	0	0
KTU_0477	0	0	0	0	0	0	0	0	0	0	0	0	0	0	0	0	0	0	0	0	0	0	56	0	0	0	36	0	0	0	0	0	0	0	0	0	0	0	0	0	0	0	0	0	0	0	0	0	0
KTU_0478	0	47	15	30	14	51	25	0	24	0	0	7	0	0	0	0	0	0	0	0	0	49	0	0	0	0	43	0	21	9	23	10	0	11	0	15	78	31	26	0	13	14	0	0	0	0	0	0	0
KTU_0479	0	0	0	0	0	0	0	0	0	0	0	0	0	0	0	0	0	0	0	0	0	0	0	0	0	0	0	0	0	0	8	0	0	0	0	0	0	0	0	0	0	0	0	0	0	0	0	0	0
KTU_0480	0	0	2	3	1	5	3	4	0	0	0	0	0	0	0	0	0	0	0	0	0	51	36	64	0	25	12	0	2	0	2	0	7	2	4	0	0	0	0	0	0	0	0	0	0	0	0	0	0
KTU_0481	0	0	0	0	4	0	0	0	0	0	0	0	0	0	0	0	0	0	0	0	0	0	106	0	0	37	35	33	0	0	7	0	0	0	0	0	0	0	0	0	0	0	0	0	0	0	0	0	0
KTU_0482	171	18	0	0	0	66	61	18	0	95	105	38	22	0	0	0	0	0	0	0	0	0	0	0	0	0	0	0	0	0	11	321	71	29	0	83	80	14	0	36	25	40	0	0	0	0	0	0	0
KTU_0483	0	19	14	10	0	0	0	0	33	24	0	0	0	0	0	0	0	0	0	0	0	0	0	23	45	0	49	0	104	92	32	0	12	0	0	14	0	0	0	0	0	28	0	0	0	0	0	0	0
KTU_0484	0	0	0	0	0	5	0	0	0	0	0	0	0	0	0	0	0	0	0	0	0	50	0	0	0	80	0	0	4	0	0	0	0	0	0	0	0	0	0	0	0	0	0	0	0	0	0	0	0
KTU_0485	0	0	0	0	0	0	0	0	0	0	0	0	0	0	0	0	0	0	0	0	0	0	0	0	0	0	0	0	0	0	0	0	0	0	0	4	0	0	0	0	0	0	0	0	0	0	0	0	0
KTU_0486	0	0	0	0	0	0	0	5	0	0	0	0	15	0	0	0	0	0	0	0	0	24	86	0	0	0	0	0	15	0	0	0	0	0	0	0	0	0	0	0	0	0	0	11	0	0	0	0	0
KTU_0487	0	0	12	10	13	21	0	8	0	0	0	0	0	0	0	0	0	0	0	0	0	118	59	11	0	0	0	0	14	0	10	17	13	7	12	4	0	0	0	0	0	0	0	0	0	0	0	0	0
KTU_0488	0	0	0	16	0	0	0	0	0	0	0	6	0	0	0	0	0	0	0	0	0	51	26	11	0	0	0	0	8	0	0	0	0	0	8	0	0	9	0	0	0	0	0	0	0	0	0	0	0
KTU_0489	0	0	0	0	0	0	0	0	0	0	0	0	0	0	0	0	0	0	0	0	0	0	15	0	0	0	0	0	5	0	5	0	4	4	0	0	0	3	0	0	0	0	0	0	0	0	0	0	0
KTU_0490	17	0	5	0	5	0	0	0	0	0	0	0	0	9	0	0	0	0	0	0	0	76	86	0	0	0	0	0	6	0	0	0	0	0	34	0	0	0	0	0	0	0	0	0	0	0	0	0	0
KTU_0491	18	0	17	0	0	0	0	9	4	110	16	0	62	130	0	0	0	3	0	0	0	0	0	0	0	0	0	0	0	0	5	0	0	18	104	19	0	0	0	0	0	12	0	0	350	0	0	0	0
KTU_0492	0	0	0	255	0	0	52	0	0	21	0	0	0	0	0	0	0	0	0	0	0	0	0	0	0	0	0	0	0	0	0	0	0	0	0	0	0	0	233	0	0	124	0	0	0	0	0	0	0
KTU_0493	40	0	82	0	0	29	34	11	0	42	44	0	31	48	0	0	0	0	0	0	0	0	0	0	0	0	0	0	0	0	52	143	28	80	192	32	34	30	0	0	0	15	0	0	0	0	0	0	0
KTU_0494	0	0	6	0	7	8	7	0	0	0	0	0	0	0	0	0	0	0	0	0	0	27	38	0	0	0	28	0	6	0	0	4	6	8	0	0	2	0	0	0	0	4	0	0	0	0	0	0	0
KTU_0495	10	0	0	0	17	0	0	5	0	0	0	5	0	0	0	0	0	0	0	0	0	148	122	0	109	157	5	0	24	0	10	17	19	3	0	0	0	0	0	0	0	0	0	0	0	0	0	0	0
KTU_0496	0	0	0	0	0	0	0	0	0	0	0	0	0	0	0	0	0	0	0	0	0	0	0	0	0	0	0	0	0	0	0	0	0	0	0	0	0	0	0	0	0	0	0	0	0	0	0	0	0
KTU_0497	7	0	0	3	0	0	0	0	0	0	0	0	0	0	0	0	0	0	0	0	0	70	55	0	0	47	0	0	10	0	3	0	0	0	0	0	0	0	0	0	18	11	0	0	0	0	0	0	0
KTU_0498	0	0	0	1	0	0	0	0	0	0	0	0	0	0	0	0	0	0	0	0	0	0	0	0	0	0	0	0	0	0	0	0	0	0	0	0	0	0	0	0	0	0	0	0	0	0	0	0	0
KTU_0499	25	5	4	0	10	64	58	0	0	14	33	21	0	7	0	0	0	0	0	0	0	0	30	0	0	0	0	0	0	0	11	45	17	15	13	34	9	0	5	0	64	29	0	0	0	0	0	0	0
KTU_0500	0	15	0	0	17	46	39	0	0	0	0	0	0	0	0	0	0	0	0	0	0	118	38	0	0	0	36	0	0	0	0	0	0	9	0	8	8	9	0	0	22	36	0	0	0	0	0	0	0
KTU_0501	0	340	16	41	0	0	0	0	31	0	31	0	0	0	0	0	0	0	0	0	0	0	0	0	0	0	0	0	0	0	0	39	0	0	0	0	376	85	34	0	0	0	0	0	0	0	0	0	0
KTU_0502	0	0	0	0	0	0	0	8	334	36	0	0	0	0	0	0	0	0	0	0	0	0	0	0	0	0	0	0	14	100	0	0	0	0	0	0	0	0	0	0	0	0	0	98	0	0	0	0	0
KTU_0503	29	0	45	0	4	16	55	2	0	8	0	4	0	7	0	0	0	0	0	0	0	0	0	38	0	0	0	0	0	0	0	8	6	21	38	13	0	13	7	0	9	36	0	0	0	0	0	0	0
KTU_0504	22	166	21	48	0	0	0	0	66	12	27	0	0	17	0	0	0	0	0	0	0	0	0	0	0	0	0	0	0	84	0	23	0	0	53	0	6	0	30	0	0	0	0	0	0	0	0	0	0
KTU_0505	0	0	22	0	28	0	0	0	11	0	0	0	0	0	0	0	0	0	0	0	0	82	289	0	8	21	0	0	23	0	23	0	0	0	0	0	0	0	0	0	0	0	0	0	0	0	0	0	0
KTU_0506	0	0	13	0	16	0	0	0	0	0	0	0	0	0	0	0	0	0	0	0	0	0	6	0	0	0	0	0	0	0	13	6	0	0	0	0	0	0	0	0	0	0	0	0	0	0	0	0	0
KTU_0507	42	0	0	9	17	40	16	8	222	62	19	34	58	40	0	0	0	0	0	0	0	22	0	0	0	0	0	0	15	62	20	96	19	44	73	125	8	8	97	0	63	6	0	0	0	0	0	0	0
KTU_0508	0	0	0	0	0	0	0	0	0	0	0	0	0	0	0	0	0	0	0	0	0	561	0	0	0	0	0	0	0	0	0	0	0	0	0	0	0	0	0	0	0	0	0	0	0	0	0	0	0
KTU_0509	6	0	3	85	52	0	89	0	0	6	0	0	0	0	0	0	0	0	0	0	0	77	67	0	0	12	0	0	0	0	30	0	0	17	0	0	0	0	40	0	7	104	0	0	0	0	0	0	0
KTU_0510	0	0	0	0	0	12	22	0	0	0	0	0	0	0	0	0	0	0	0	0	0	0	0	0	0	0	0	0	0	0	0	0	0	7	0	0	0	0	0	0	0	0	0	0	0	0	0	0	0
KTU_0511	15	0	13	0	13	25	19	0	0	0	0	0	0	0	0	0	0	0	0	0	0	0	0	0	0	0	0	0	0	0	10	21	0	10	0	8	0	0	0	0	11	0	0	0	0	0	0	0	0
KTU_0512	12	46	33	23	15	48	0	0	0	0	0	0	0	0	0	0	0	0	0	0	0	97	99	0	0	0	70	0	6	0	0	0	0	0	15	0	39	0	0	0	0	0	0	0	0	0	0	0	0
KTU_0513	0	34	0	0	0	0	0	0	0	0	0	0	0	0	0	0	0	0	0	0	0	0	46	38	0	0	0	0	0	0	0	0	0	0	0	0	0	0	0	0	0	0	0	0	0	0	0	0	0
KTU_0514	30	58	42	86	0	60	63	21	96	69	30	14	0	24	0	0	0	0	0	0	0	32	0	0	0	0	0	0	14	91	30	78	82	23	114	0	20	0	50	0	43	21	0	0	0	0	0	0	0
KTU_0515	0	0	0	0	0	0	0	0	0	0	0	0	0	73	0	0	0	0	0	0	0	16	0	0	72	0	0	0	0	10	0	0	0	0	152	0	0	0	0	0	0	21	0	0	0	0	0	0	0
KTU_0516	0	0	0	0	0	0	0	0	0	0	0	0	0	0	0	0	0	0	0	0	0	70	0	0	0	0	0	0	0	0	0	0	0	0	0	0	0	0	0	0	0	0	0	0	0	0	0	0	0
KTU_0517	0	0	0	0	0	0	0	0	0	0	0	0	0	0	0	0	0	0	0	0	0	60	0	0	0	0	0	0	0	0	0	0	0	0	0	0	0	0	0	0	0	0	0	0	0	0	0	0	0
KTU_0518	17	0	31	0	10	0	0	12	153	0	5	12	93	22	0	0	0	0	0	0	265	35	59	0	0	68	0	0	0	38	9	17	6	17	7	29	7	9	0	0	0	46	0	0	0	0	0	0	0
KTU_0519	0	0	27	0	0	7	14	0	0	0	0	0	6	0	0	0	0	0	0	0	0	107	20	0	0	61	0	0	0	0	0	0	0	7	10	0	0	7	0	0	0	0	0	0	0	0	0	0	0
KTU_0520	80	7	13	13	24	47	31	7	0	35	0	5	22	16	0	0	0	0	0	0	0	0	0	0	0	0	0	0	0	0	33	6	0	36	16	67	16	8	0	30	51	35	0	0	0	0	0	0	0
KTU_0521	0	0	0	0	0	0	0	0	0	0	0	0	0	0	0	0	0	0	0	0	0	0	0	0	0	23	0	0	0	0	0	0	0	0	0	0	0	0	0	0	0	0	0	0	0	0	0	0	0
KTU_0522	0	0	149	12	0	16	24	0	0	0	0	0	33	15	0	0	0	0	0	0	0	14	0	0	0	0	0	0	0	0	0	0	0	109	58	0	0	44	0	0	14	0	0	0	0	0	0	0	0
KTU_0523	7	32	166	5	8	40	3	11	51	1	0	0	30	24	0	0	0	0	0	0	0	72	22	0	0	105	0	0	14	2	0	0	0	33	16	0	6	226	55	0	17	9	0	0	0	0	0	0	0
KTU_0524	42	12	38	0	26	29	52	28	4	43	23	0	23	10	0	0	0	0	0	0	0	10	0	0	0	0	0	0	7	0	22	34	0	0	11	72	20	6	0	0	49	70	0	0	0	0	0	0	0
KTU_0525	0	0	178	26	89	0	10	0	0	5	9	0	0	0	0	0	0	0	0	0	0	43	0	0	0	0	37	0	0	0	26	28	0	31	0	0	0	28	8	22	9	10	0	0	0	0	0	0	0
KTU_0526	0	0	0	10	0	0	0	0	0	0	0	0	0	0	0	0	0	0	0	0	0	0	95	0	0	0	0	0	0	0	0	0	0	0	0	0	0	0	0	0	0	0	0	0	0	0	0	0	0
KTU_0527	0	0	0	0	0	0	0	0	0	0	0	0	0	0	0	0	0	0	0	0	0	0	0	14	0	0	0	0	0	0	0	0	0	0	0	0	0	0	0	0	0	0	0	0	0	0	0	0	0
KTU_0528	0	0	0	0	0	0	0	0	0	0	0	0	0	0	0	0	0	0	0	0	0	28	118	0	17	51	6	0	0	0	0	0	0	0	0	0	0	0	0	0	0	0	0	0	0	0	0	0	0
KTU_0529	0	24	5	3	10	0	20	0	0	0	0	23	7	0	0	0	0	0	0	0	0	0	0	0	0	0	0	0	0	120	10	0	51	0	0	0	324	92	12	0	42	26	0	0	0	0	0	0	0
KTU_0530	0	14	0	0	0	0	9	0	403	40	0	0	11	0	0	0	0	0	0	0	0	0	0	0	0	0	0	0	0	151	0	0	6	15	0	0	3	0	0	0	0	9	0	0	0	0	0	0	0
KTU_0531	37	0	74	0	46	0	0	0	0	0	0	0	0	0	0	0	0	0	0	0	0	278	0	0	0	0	74	0	0	0	0	0	0	32	45	0	0	55	0	0	0	19	0	0	0	0	0	0	0
KTU_0532	0	0	163	7	0	0	0	0	0	0	0	0	0	0	0	0	0	0	0	0	0	0	36	0	0	0	0	0	0	0	0	0	0	7	0	0	0	12	0	0	0	0	0	0	0	0	0	0	0
KTU_0533	0	0	0	0	0	0	0	17	19	0	0	0	0	0	0	0	0	0	0	0	0	0	0	0	0	65	0	0	15	15	24	0	0	17	0	0	0	0	0	0	0	0	0	0	0	0	0	0	0
KTU_0534	12	0	0	3	8	6	4	0	0	0	0	0	0	0	0	0	0	0	0	0	0	5	0	30	10	48	0	0	0	0	0	0	0	0	6	0	0	0	0	0	0	0	0	0	0	0	0	0	0
KTU_0535	22	9	0	0	18	58	32	0	0	9	21	8	10	12	0	0	0	0	0	0	0	71	12	0	0	0	0	0	7	0	17	45	11	27	12	47	8	0	0	0	35	17	0	0	0	0	0	0	0
KTU_0536	0	0	0	0	0	0	0	0	0	0	0	0	0	0	0	0	0	0	0	0	0	0	0	0	0	0	0	0	0	0	29	0	0	0	0	0	0	0	0	0	0	0	0	0	0	0	0	0	0
KTU_0537	0	0	19	10	17	14	0	0	0	0	0	0	0	0	0	0	0	0	0	0	0	45	111	0	0	13	41	0	0	0	0	0	9	0	0	0	0	0	0	0	0	0	0	0	0	0	0	0	0
KTU_0538	0	0	0	0	0	10	9	0	0	0	0	0	0	0	0	0	0	0	0	0	0	76	145	0	0	23	83	59	0	0	8	0	0	0	0	0	0	0	0	0	5	0	0	0	0	0	0	0	0
KTU_0539	0	0	15	0	9	0	0	0	0	0	0	0	0	0	0	0	0	0	0	0	0	40	62	0	10	138	0	10	8	0	0	0	0	0	18	0	0	0	0	0	0	0	0	0	0	0	0	0	0
KTU_0540	0	0	0	0	0	0	0	0	0	0	0	0	0	0	0	0	0	0	0	0	0	0	0	0	0	0	0	0	0	0	0	0	0	0	0	0	0	0	0	0	0	0	0	0	0	0	0	0	0
KTU_0541	0	32	0	15	0	167	62	0	17	15	0	23	0	0	0	0	0	0	0	0	0	0	0	0	0	0	0	0	0	19	0	39	41	29	0	0	0	14	0	0	46	26	0	0	0	0	0	0	0
KTU_0542	0	0	0	0	0	0	0	29	7	0	0	26	52	124	0	0	0	0	0	0	0	0	0	0	0	0	0	0	0	0	0	0	0	0	90	0	0	60	9	0	11	31	0	0	0	0	0	0	0
KTU_0543	0	0	0	0	0	7	0	0	0	7	0	0	0	0	0	0	0	0	0	0	0	38	0	0	0	59	0	0	13	0	14	10	0	16	0	0	0	0	0	0	0	0	0	0	0	0	0	0	0
KTU_0544	0	61	11	67	8	25	0	0	15	7	0	0	0	0	0	0	0	0	0	0	0	63	0	0	0	0	0	0	5	38	0	7	23	0	22	0	17	9	14	0	8	0	0	0	0	0	0	0	0
KTU_0545	0	0	0	0	0	0	0	18	0	0	0	0	0	0	0	0	0	0	0	0	0	0	32	0	0	0	62	0	34	0	15	0	0	0	0	0	0	10	0	0	0	0	0	0	0	0	0	0	0
KTU_0546	82	13	9	0	19	61	103	0	0	11	0	16	0	22	0	0	0	0	0	0	0	57	0	0	0	0	0	0	0	0	0	19	13	11	22	37	16	6	0	0	41	138	0	0	0	0	0	0	0
KTU_0547	14	17	15	5	12	19	30	0	0	0	0	0	0	0	0	0	0	0	0	0	0	102	9	0	0	41	0	0	4	0	7	0	0	28	6	0	0	0	0	0	0	0	0	0	0	0	0	0	0
KTU_0548	0	0	11	21	17	0	0	0	0	0	0	0	0	0	0	0	0	0	0	0	0	137	27	24	8	0	35	46	0	0	0	0	0	0	0	0	0	0	0	0	0	0	0	0	0	0	0	0	0
KTU_0549	9	11	0	0	0	0	0	0	0	0	0	0	0	0	0	0	0	0	0	0	0	0	0	0	0	23	0	0	0	0	5	0	0	0	0	7	0	0	0	0	0	0	0	0	0	0	0	0	0
KTU_0550	0	0	0	0	0	0	0	0	0	0	0	0	0	0	0	0	0	0	0	0	0	0	0	0	0	0	0	0	0	0	0	0	0	0	0	0	0	0	0	0	0	0	0	0	0	0	0	0	0
KTU_0551	0	0	0	0	0	0	0	0	0	0	0	0	0	0	0	0	0	0	0	0	0	75	242	21	0	0	0	0	0	0	0	0	0	0	0	0	0	0	0	0	0	0	0	0	0	0	0	0	0
KTU_0552	31	27	0	0	5	51	76	0	190	29	17	29	37	16	0	0	0	0	0	0	0	0	0	0	0	0	0	0	0	60	0	91	27	91	26	28	54	14	28	0	120	46	0	0	0	0	0	0	0
KTU_0553	0	5	0	5	9	10	12	0	58	9	0	0	0	21	0	0	0	0	0	0	0	36	0	0	0	0	0	0	0	15	0	0	0	0	7	11	0	19	0	28	12	39	0	0	0	0	0	0	0
KTU_0554	0	0	0	0	0	0	0	3	0	0	0	0	0	0	0	0	0	0	0	0	0	0	0	0	0	0	0	0	11	0	0	0	7	0	0	0	0	0	0	0	0	0	0	0	0	0	0	0	0
KTU_0555	0	0	94	0	39	0	0	0	57	16	0	0	76	25	0	0	0	0	0	0	0	63	30	0	0	57	0	0	21	0	0	0	0	30	0	0	10	256	32	0	0	22	0	0	0	0	0	0	0
KTU_0556	0	101	0	0	0	51	0	0	35	26	45	52	29	68	0	0	0	0	0	0	0	43	0	0	0	0	0	0	0	11	0	218	68	35	53	0	77	0	0	0	156	0	0	0	0	0	0	0	0
KTU_0557	76	11	0	0	84	76	56	0	0	4	9	16	0	0	0	0	0	0	0	0	0	37	0	0	0	41	0	0	0	0	0	0	8	8	0	49	9	5	0	0	130	23	0	0	0	0	0	0	0
KTU_0558	0	0	0	0	0	0	0	0	0	0	0	0	0	0	0	0	0	0	0	0	0	33	0	77	70	0	90	0	0	0	0	0	0	0	0	0	0	0	0	0	0	0	0	0	0	0	0	0	0
KTU_0559	0	0	4	0	9	14	0	0	0	3	0	0	2	0	0	0	0	0	0	0	0	0	0	0	0	0	0	0	0	0	0	6	11	0	0	0	0	0	0	0	0	0	0	0	0	0	0	0	0
KTU_0560	0	0	0	0	0	0	0	0	0	0	0	0	0	0	0	0	0	0	0	0	0	0	0	0	177	0	44	0	0	0	0	0	0	0	0	0	0	0	0	0	0	0	0	0	0	0	0	0	0
KTU_0561	0	0	0	0	0	0	0	0	0	0	0	0	0	0	0	0	0	0	0	0	0	179	71	0	0	40	0	0	12	0	0	0	0	0	0	0	0	5	0	0	0	0	0	0	0	0	0	0	0
KTU_0562	0	0	0	0	0	8	0	0	0	0	0	0	0	0	0	0	0	0	0	0	0	58	12	0	0	0	0	0	0	0	0	0	0	0	0	0	0	0	0	0	0	0	0	0	0	0	0	0	0
KTU_0563	0	0	15	0	0	0	0	0	8	0	0	0	44	9	0	0	0	0	0	0	0	0	0	0	0	0	0	0	0	0	0	0	0	33	4	0	0	15	0	0	0	0	0	0	0	0	0	0	0
KTU_0564	0	0	0	14	19	0	0	0	0	0	0	0	0	0	0	0	0	0	0	0	0	53	0	25	6	0	52	0	0	0	8	0	0	0	0	0	0	0	0	0	0	0	0	0	0	0	0	0	0
KTU_0565	0	115	12	0	62	0	0	20	131	37	31	0	39	0	0	0	0	0	0	0	0	34	0	0	0	0	0	0	0	103	37	47	0	57	0	18	538	145	27	37	20	0	0	0	0	0	0	0	0
KTU_0566	0	0	11	0	6	0	0	0	0	0	0	0	0	0	0	0	0	0	0	0	0	10	0	21	0	0	0	0	6	0	0	0	0	3	0	0	0	0	0	0	0	0	0	0	0	0	0	0	0
KTU_0567	0	0	0	0	0	0	0	7	0	0	0	0	0	0	0	0	0	0	0	0	0	0	26	0	0	16	0	93	0	0	0	0	0	0	0	0	0	0	0	0	0	0	0	0	0	0	0	0	0
KTU_0568	7	15	15	0	0	36	21	4	11	12	20	0	0	0	0	0	0	0	0	0	0	41	25	0	0	0	0	0	6	0	6	58	19	0	0	15	24	4	36	0	35	19	0	0	0	0	0	0	0
KTU_0569	0	0	0	0	0	0	0	0	0	0	0	0	0	0	0	0	0	0	0	0	0	0	0	0	41	0	0	0	0	0	0	0	0	0	0	0	0	0	0	0	0	0	0	0	0	0	0	0	0
KTU_0570	0	0	180	14	31	0	6	0	0	0	35	0	0	0	0	0	0	0	0	0	0	50	16	0	0	0	0	0	0	0	29	21	0	14	0	0	28	57	0	0	14	13	0	0	0	0	0	0	0
KTU_0571	0	0	0	0	22	117	0	0	55	8	44	0	0	0	0	0	0	0	0	0	0	0	0	23	0	0	0	0	0	38	0	99	0	7	0	33	18	0	33	0	149	27	0	0	0	0	0	0	0
KTU_0572	0	0	0	0	0	0	2	0	0	0	0	0	0	0	0	0	0	0	0	0	0	0	71	0	0	0	0	0	7	0	0	0	0	8	3	0	0	0	0	0	0	0	0	0	0	0	0	0	0
KTU_0573	0	0	0	0	0	11	0	0	0	0	0	0	0	0	0	0	0	0	0	0	0	0	0	10	0	0	0	0	9	4	0	0	0	0	0	0	0	0	0	0	16	15	0	0	0	0	0	0	0
KTU_0574	49	0	0	0	0	56	37	0	0	17	0	31	20	0	0	0	0	0	0	0	0	0	0	0	0	0	0	0	0	0	0	64	0	22	0	43	18	14	0	0	74	44	0	0	0	0	0	0	0
KTU_0575	4	78	7	0	6	108	0	0	0	0	36	0	0	7	0	0	0	0	0	0	0	0	0	0	0	0	0	0	0	0	0	122	0	0	38	0	43	7	9	0	40	4	0	0	0	0	0	0	0
KTU_0576	0	0	12	0	0	0	0	0	0	0	0	0	0	0	0	0	0	0	0	0	0	0	0	0	0	0	0	0	0	0	0	0	0	14	0	0	0	16	0	0	0	0	0	0	0	0	0	0	0
KTU_0577	0	0	6	13	0	17	2	65	177	22	0	19	10	30	0	0	0	0	0	0	0	0	0	31	0	0	0	0	17	39	0	0	0	11	10	0	0	7	6	0	0	7	0	0	0	0	0	0	0
KTU_0578	0	17	0	0	0	0	0	0	22	0	0	0	0	0	0	0	0	0	0	0	0	134	33	0	0	120	78	0	0	18	0	0	0	0	0	0	24	0	0	0	0	0	0	0	0	0	0	0	0
KTU_0579	0	0	0	0	0	0	0	0	0	0	0	0	0	0	0	0	0	0	0	0	0	0	0	0	74	0	0	0	0	0	0	0	0	0	0	0	0	0	0	0	0	0	0	0	0	0	0	0	0
KTU_0580	0	0	0	0	6	0	0	0	0	0	0	0	0	0	0	0	0	0	0	0	0	0	0	0	0	18	0	0	0	0	0	0	0	0	0	0	0	0	0	0	0	0	0	0	0	0	0	0	0
KTU_0581	0	0	0	0	0	7	0	0	0	0	0	0	0	0	0	0	0	0	0	0	0	0	36	35	0	33	0	0	0	0	10	0	0	0	0	5	0	0	0	0	0	0	0	0	0	0	0	0	0
KTU_0582	20	0	17	0	0	24	0	13	0	0	0	0	0	0	0	0	0	0	0	0	0	50	49	0	0	34	0	0	0	0	16	12	0	13	16	4	0	0	0	0	19	0	0	0	0	0	0	0	0
KTU_0583	0	0	114	60	0	0	0	0	0	8	3	0	0	0	0	0	0	0	0	0	0	57	74	0	30	45	0	26	0	0	51	0	0	73	0	0	0	0	86	28	0	11	0	0	0	0	0	0	0
KTU_0587	0	0	0	0	0	0	0	0	0	0	0	0	0	0	0	0	0	0	0	0	0	0	0	0	0	14	0	0	0	0	0	0	0	0	0	0	0	0	0	0	0	0	0	0	0	0	0	0	0
KTU_0592	0	0	0	0	0	21	0	0	0	0	0	0	0	0	0	0	0	0	0	0	0	0	22	0	0	0	0	0	0	0	0	0	0	5	0	0	3	0	0	0	16	14	0	0	0	0	0	0	0
KTU_0593	8	0	0	0	0	75	26	0	0	14	4	5	0	0	0	0	0	0	0	0	0	2	0	0	0	0	0	0	0	0	10	42	8	6	0	10	4	0	0	0	127	28	0	0	0	0	0	0	0
KTU_0595	0	0	0	0	0	6	4	0	0	0	0	3	0	0	0	0	0	0	0	0	0	0	0	0	0	0	0	0	0	0	0	0	0	4	8	0	0	0	0	0	0	0	0	0	0	0	0	0	0
KTU_0599	0	0	0	0	0	0	0	0	0	0	0	0	0	0	0	0	0	0	0	0	0	0	0	0	27	76	0	0	0	0	0	0	0	0	0	0	0	0	0	0	0	0	0	0	0	0	0	0	0
KTU_0600	0	30	0	0	0	8	0	0	0	0	0	0	0	12	0	0	0	0	0	0	0	0	0	0	0	0	0	0	0	0	5	0	0	0	14	0	21	0	0	0	0	0	0	0	0	0	0	0	0
KTU_0603	14	172	18	0	0	0	0	0	0	7	0	0	12	13	0	0	0	0	0	0	0	0	44	24	0	0	0	0	0	9	3	0	0	29	26	25	141	29	6	0	0	0	0	0	0	0	0	0	0
KTU_0604	0	0	0	0	0	0	0	0	0	0	0	0	0	0	0	0	0	0	0	0	0	0	0	0	0	0	0	50	0	0	0	0	0	0	0	0	0	0	0	0	0	0	0	0	0	0	0	0	0
KTU_0608	0	124	20	0	0	0	0	0	0	0	0	0	0	0	0	0	0	0	0	0	0	105	60	0	0	0	0	0	0	0	0	1	0	0	4	2	95	40	0	0	14	0	0	0	0	0	0	0	0
KTU_0609	0	0	0	0	0	0	0	0	0	0	0	0	0	0	0	0	0	0	0	0	0	0	0	0	0	0	0	0	0	0	0	0	0	0	0	0	0	0	0	0	0	0	0	0	0	0	0	0	0
KTU_0612	5	0	0	0	9	10	0	0	0	0	0	0	0	0	0	0	0	0	0	0	0	0	0	0	0	26	0	0	0	0	0	10	0	12	13	5	0	0	0	0	0	0	0	0	0	0	0	0	0
KTU_0613	2	3	0	4	0	17	9	0	0	0	0	0	0	0	0	0	0	0	0	0	0	9	0	0	0	0	0	0	0	0	0	0	0	0	0	0	0	0	6	0	13	0	0	0	0	0	0	0	0
KTU_0614	0	5	19	0	21	58	0	7	0	0	28	0	0	0	0	0	0	0	0	0	0	0	45	15	0	0	0	0	12	0	0	21	27	0	8	0	17	0	0	0	7	0	0	0	0	0	0	0	0
KTU_0616	0	5	0	0	0	5	0	0	0	0	0	0	0	0	0	0	0	0	0	0	0	0	0	0	0	0	0	0	0	0	0	0	0	0	0	0	0	0	0	0	0	0	0	0	0	0	0	0	0
KTU_0617	0	5	6	0	0	0	0	0	0	0	0	0	0	0	0	0	0	0	0	0	0	80	0	0	29	66	0	0	0	0	0	0	0	0	0	0	0	0	0	0	0	0	0	0	0	0	0	0	0
KTU_0622	0	0	5	0	0	0	0	0	0	0	0	0	0	0	0	0	0	0	0	0	0	0	0	0	0	0	25	0	0	0	0	0	0	1	0	0	0	0	0	0	0	0	0	0	0	0	0	0	0
KTU_0626	7	0	5	0	8	0	0	0	0	0	0	0	0	0	0	0	0	0	0	0	0	31	0	0	0	0	0	0	0	0	0	0	0	0	33	0	0	0	0	0	0	0	0	0	0	0	0	0	0
KTU_0631	0	20	0	0	0	52	0	14	64	12	27	41	0	0	0	0	0	0	0	0	0	0	0	0	0	0	0	0	0	30	0	110	71	16	22	0	44	1	0	0	16	23	0	0	0	0	0	0	0
KTU_0636	0	0	0	5	0	0	0	0	0	0	0	0	0	0	0	0	0	0	0	0	0	0	0	14	0	0	0	0	0	0	0	18	0	9	0	0	0	0	0	0	0	0	0	0	0	0	0	0	0
KTU_0646	29	20	39	0	5	25	17	0	0	9	4	8	9	10	0	0	0	0	0	0	0	0	0	0	0	0	0	0	0	0	4	11	32	27	27	10	25	9	0	0	41	9	0	0	0	0	0	0	0
KTU_0648	56	43	0	0	5	86	0	0	0	11	11	7	0	0	0	0	0	0	0	0	0	0	0	0	0	0	0	0	0	0	0	172	0	0	0	17	66	13	0	0	106	34	0	0	0	0	0	0	0
KTU_0649	0	48	50	0	20	64	60	0	0	0	0	31	22	21	0	0	0	0	0	0	0	42	0	0	0	18	0	0	0	0	0	145	146	19	72	54	181	28	0	0	71	27	0	0	0	0	0	0	0
KTU_0657	6	0	0	0	0	18	27	0	0	0	0	0	0	0	0	0	0	0	0	0	0	0	0	0	0	0	0	0	0	0	0	0	0	0	0	0	0	0	0	0	5	7	0	0	0	0	0	0	0
KTU_0658	0	0	0	111	104	0	12	0	0	16	0	0	0	0	0	0	0	0	0	0	0	0	0	0	0	0	0	0	0	0	13	0	0	0	0	0	0	0	117	38	8	38	0	0	0	0	0	0	0
KTU_0659	0	95	0	66	0	0	5	0	80	0	0	0	0	0	0	0	0	0	0	0	0	0	0	0	0	67	75	0	0	59	0	0	0	0	0	0	45	14	28	0	0	0	0	0	0	0	0	0	0
KTU_0660	0	0	0	0	0	0	5	0	8	0	0	0	0	41	0	0	0	0	0	0	0	4	0	0	0	0	0	0	0	0	0	0	0	0	0	0	0	0	0	0	0	0	0	0	0	0	0	0	0
KTU_0662	0	0	0	0	0	0	0	0	5	0	0	0	0	0	0	0	0	0	0	0	0	0	60	0	0	0	0	0	0	0	0	0	0	0	0	0	0	0	0	0	0	0	0	0	0	0	0	0	0
KTU_0670	0	0	0	0	0	0	0	0	0	0	5	0	0	0	0	0	0	0	0	0	0	0	0	0	0	15	0	0	0	0	0	0	0	0	0	0	0	0	0	0	0	0	0	0	0	0	0	0	0
KTU_0674	8	0	0	0	9	133	0	0	0	0	0	3	5	0	0	0	0	0	0	0	0	0	0	0	0	0	0	0	0	0	0	17	0	0	0	12	0	0	0	0	116	26	0	0	0	0	0	0	0
KTU_0676	0	0	0	0	0	0	6	0	0	0	0	0	5	0	0	0	0	0	0	0	0	0	0	0	0	0	31	0	0	0	0	0	0	0	0	0	0	15	0	0	0	0	0	0	0	0	0	0	0
KTU_0681	15	0	31	0	0	9	17	0	0	0	0	0	0	11	0	0	0	0	0	0	0	0	0	28	0	100	0	0	0	0	17	10	0	30	11	0	0	19	0	0	0	15	0	0	0	0	0	0	0
KTU_0687	0	0	5	0	0	9	0	0	0	0	0	0	0	0	0	0	0	0	0	0	0	112	105	10	0	75	30	56	0	0	0	0	10	7	0	0	0	0	0	0	0	0	0	0	0	0	0	0	0
KTU_0691	33	59	8	0	14	13	0	0	0	0	0	0	0	16	0	0	0	0	0	0	0	0	61	5	0	31	0	0	0	0	0	0	0	0	7	41	25	0	0	0	5	11	0	0	0	0	0	0	0
KTU_0696	0	0	6	0	0	0	0	0	0	0	0	0	38	0	0	0	0	0	0	0	0	53	0	0	0	0	0	0	0	0	0	0	0	15	4	0	0	4	0	0	0	0	0	0	0	0	0	0	0
KTU_0697	0	0	0	6	19	0	0	0	0	0	0	0	0	0	0	0	0	0	0	0	0	65	96	25	0	62	12	0	5	0	0	0	0	0	0	0	0	0	0	0	0	0	0	0	0	0	0	0	0
KTU_0701	0	0	0	0	0	0	0	0	0	0	0	0	0	0	0	0	0	0	0	0	0	0	0	0	0	55	0	0	0	0	5	0	0	0	0	0	0	0	0	0	0	0	0	0	0	0	0	0	0
KTU_0702	32	0	0	10	7	51	23	0	0	0	0	0	0	35	0	0	0	0	0	0	0	4	0	0	0	0	0	0	0	0	5	7	0	0	27	0	0	0	3	0	177	27	0	0	0	0	0	0	0
KTU_0705	46	14	65	32	14	132	87	13	0	13	0	22	6	2	0	0	0	0	0	0	0	0	0	0	32	0	0	0	0	0	1	12	34	39	15	28	2	6	31	0	121	130	0	0	0	0	0	0	0
KTU_0707	0	0	0	0	0	0	0	5	0	0	0	9	0	0	0	0	0	0	0	0	0	0	0	0	0	0	0	0	7	0	0	5	7	0	9	0	3	0	0	0	0	2	0	0	0	0	0	0	0
KTU_0709	0	0	10	0	0	0	0	0	0	0	0	0	0	0	0	0	0	0	0	0	0	20	0	37	0	0	0	0	0	0	0	5	0	0	0	0	0	0	0	0	0	0	0	0	0	0	0	0	0
KTU_0710	5	0	0	0	0	6	6	0	0	0	0	0	0	0	0	0	0	0	0	0	0	20	0	8	0	0	0	0	0	0	0	5	0	0	0	0	0	0	0	0	24	6	0	0	0	0	0	0	0
KTU_0711	10	9	0	0	0	6	0	0	0	0	3	0	0	0	0	0	0	0	0	0	0	29	0	0	0	0	0	0	0	0	0	5	0	8	6	0	0	0	0	0	0	0	0	0	0	0	0	0	0
KTU_0714	0	0	0	25	0	0	0	0	0	0	0	0	0	0	0	0	0	0	0	0	0	0	0	0	0	0	0	0	0	0	0	0	5	0	0	0	11	0	18	0	0	0	0	0	0	0	0	0	0
KTU_0715	0	8	0	0	5	0	0	0	0	0	0	0	0	0	0	0	0	0	0	0	0	0	0	0	0	52	0	0	0	0	0	0	5	0	0	0	0	0	0	0	0	0	0	0	0	0	0	0	0
KTU_0718	0	0	0	0	10	11	15	0	0	0	0	0	0	10	0	0	0	0	0	0	0	17	0	0	0	0	0	0	7	0	0	0	10	5	6	0	0	7	0	0	0	0	0	0	0	0	0	0	0
KTU_0720	0	0	0	0	6	0	0	0	0	0	0	0	0	0	0	0	0	0	0	0	0	55	0	0	0	0	0	0	0	0	3	0	0	5	0	0	0	0	0	0	0	0	0	0	0	0	0	0	0
KTU_0723	0	0	0	0	0	0	0	0	6	0	0	0	0	0	0	0	0	0	0	0	0	0	0	0	0	0	0	0	0	0	0	0	3	8	0	4	0	0	2	0	0	0	0	0	0	0	0	0	0
KTU_0730	0	0	12	0	0	0	0	0	0	8	0	0	0	13	0	0	0	0	0	0	0	0	0	0	0	0	0	0	0	0	9	0	0	0	18	0	0	0	3	0	0	5	0	0	0	0	0	0	0
KTU_0738	0	8	14	0	0	0	17	0	0	0	26	0	0	0	0	0	0	0	0	0	0	4	0	0	0	0	0	0	0	0	0	135	0	0	23	0	9	0	0	0	0	0	0	0	0	0	0	0	0
KTU_0739	0	0	0	0	0	13	14	0	0	0	0	0	0	0	0	0	0	0	0	0	0	70	0	0	0	0	0	0	0	0	0	0	0	0	0	13	5	0	0	0	0	8	0	0	0	0	0	0	0
KTU_0740	0	38	0	0	0	0	0	0	0	0	0	0	0	0	0	0	0	0	0	0	0	0	0	0	0	23	0	0	0	11	0	0	0	0	0	0	5	0	0	0	0	0	0	0	0	0	0	0	0
KTU_0744	8	0	9	0	0	0	0	0	0	0	0	0	0	0	0	0	0	0	0	0	0	0	0	0	0	0	0	0	0	0	5	0	0	0	0	0	0	5	0	0	0	0	0	0	0	0	0	0	0
KTU_0746	9	0	0	0	4	16	10	0	0	0	10	0	0	0	0	0	0	0	0	0	0	39	0	0	0	0	4	14	3	0	0	19	53	0	0	4	0	3	5	0	8	6	0	0	0	0	0	0	0
KTU_0749	0	4	0	9	0	0	0	0	0	0	0	0	0	0	0	0	0	0	0	0	0	0	0	7	0	0	0	5	0	0	0	0	0	0	0	0	0	0	5	0	0	0	0	0	0	0	0	0	0
KTU_0751	0	18	0	0	0	0	0	0	0	0	0	3	0	0	0	0	0	0	0	0	0	0	0	0	0	0	0	0	0	0	0	6	0	0	0	0	0	0	5	0	23	0	0	0	0	0	0	0	0
KTU_0754	9	0	14	0	0	0	0	0	0	0	0	0	0	34	0	0	0	0	0	0	0	0	0	0	0	0	0	0	0	0	0	0	0	0	15	0	9	0	0	0	5	0	0	0	0	0	0	0	0
KTU_0755	0	0	0	0	0	10	0	0	0	0	0	0	0	0	0	0	0	0	0	0	0	7	0	58	0	0	0	0	0	0	0	3	0	3	2	0	0	0	0	0	5	0	0	0	0	0	0	0	0
KTU_0758	18	0	74	8	10	0	0	0	0	0	0	0	28	16	0	0	0	0	0	0	0	21	71	0	78	0	0	0	0	7	15	24	0	32	8	27	0	24	0	0	5	11	0	0	0	0	0	0	0
KTU_0761	13	56	0	18	13	0	0	0	0	0	0	0	0	0	0	0	0	0	0	0	0	121	0	6	0	66	13	0	0	0	0	7	0	0	15	23	16	8	0	0	0	0	0	0	0	0	0	0	0
KTU_0762	0	0	0	0	0	9	9	0	0	0	0	0	0	0	0	0	0	0	0	0	0	9	0	0	0	0	0	0	0	0	0	0	4	0	0	0	0	0	6	0	0	5	0	0	0	0	0	0	0
KTU_0767	0	0	0	0	0	11	0	0	0	0	0	0	0	0	0	0	0	0	0	0	0	0	0	0	0	0	0	0	0	0	0	0	14	0	28	0	0	0	0	0	0	5	0	0	0	0	0	0	0
KTU_0774	0	0	6	0	0	0	0	0	0	0	0	0	0	0	0	0	0	0	0	0	0	0	11	0	0	0	0	0	0	6	0	0	0	0	0	0	0	0	0	0	0	0	0	0	0	0	0	0	0
KTU_0776	0	0	0	0	0	4	0	0	0	0	0	0	0	0	0	0	0	0	0	0	0	0	0	23	0	0	0	0	0	0	0	0	15	0	0	0	0	0	0	0	0	0	0	0	0	0	0	0	0
KTU_0777	0	0	0	0	0	0	0	0	0	0	0	0	0	0	0	0	0	0	0	0	0	0	0	0	0	0	26	0	7	0	0	0	0	0	0	0	0	0	0	0	0	0	0	0	0	0	0	0	0
KTU_0779	7	0	1	0	0	0	0	0	0	0	6	0	0	0	0	0	0	0	0	0	0	5	0	0	0	0	0	0	0	0	0	0	1	0	0	0	0	0	0	0	0	0	0	0	0	0	0	10	0
KTU_0781	0	0	0	0	0	0	0	0	0	0	0	0	0	0	0	0	0	0	0	0	0	0	55	0	100	192	46	0	0	0	0	0	0	0	0	0	0	0	0	0	0	0	0	0	0	0	0	0	0
KTU_0782	0	0	0	0	0	0	0	0	0	0	0	0	0	0	0	0	0	0	0	0	0	0	0	0	0	54	0	0	0	0	0	0	0	0	0	0	0	0	0	0	0	0	0	0	0	0	0	0	0
KTU_0784	0	0	0	0	0	0	0	0	0	0	0	0	0	0	0	0	0	0	0	0	0	69	0	7	0	0	0	0	0	0	0	0	0	0	0	0	0	0	0	0	0	0	0	0	0	0	0	0	0
KTU_0785	0	0	0	0	0	0	0	0	0	0	0	0	0	0	0	0	0	0	0	0	0	0	0	0	0	0	67	0	0	0	0	0	0	0	0	0	0	0	0	0	0	0	0	0	0	0	0	0	0
KTU_0786	0	0	0	0	0	0	0	0	0	0	0	0	0	0	0	0	0	0	0	0	0	0	0	0	0	0	72	0	0	0	0	0	0	0	0	0	0	0	0	0	0	0	0	0	0	0	0	0	0
KTU_0792	0	0	0	0	0	24	0	0	0	0	0	0	0	0	0	0	0	0	0	0	0	0	0	0	0	0	0	0	0	0	0	0	0	0	12	0	0	18	0	0	14	0	0	0	8	0	0	0	0
KTU_0793	0	0	6	10	0	6	0	0	0	0	0	0	0	0	0	0	0	0	0	0	0	0	0	0	0	0	0	0	0	0	0	0	0	0	0	0	0	3	0	0	0	0	0	0	0	0	0	0	0
KTU_0795	0	0	14	0	0	0	0	0	0	8	0	0	6	0	0	0	0	0	0	0	0	0	0	0	0	0	0	0	0	0	155	12	0	30	0	0	0	7	5	0	0	0	0	0	0	0	0	0	0
KTU_0800	0	0	0	0	0	0	0	0	0	0	0	0	0	0	0	0	0	0	0	0	0	0	0	0	0	0	0	0	0	0	0	0	0	0	0	0	0	13	0	0	0	0	0	0	0	0	0	0	0
KTU_0808	0	0	0	0	0	0	0	0	0	0	0	0	0	0	0	0	0	0	0	0	0	0	128	0	0	0	0	0	0	0	0	0	0	0	0	0	0	0	0	0	0	0	0	0	0	0	0	0	0
KTU_0813	18	0	0	0	0	35	0	0	44	15	0	0	46	0	0	0	0	0	0	0	0	26	169	20	0	0	0	0	0	0	0	0	0	0	0	75	0	0	0	0	35	78	0	21	0	0	0	0	0
KTU_0814	0	0	0	0	11	0	0	0	0	0	0	0	0	0	0	0	0	0	0	0	0	0	32	0	0	0	0	0	0	0	0	0	0	0	0	0	0	0	0	0	4	0	0	0	0	0	0	0	0
KTU_0815	0	0	0	0	0	0	0	0	0	0	0	0	0	0	0	0	0	0	0	0	0	0	0	0	32	0	0	0	0	2	0	0	0	0	0	0	0	0	0	0	0	0	0	0	0	0	0	0	0
KTU_0816	0	9	0	0	0	9	0	0	0	0	0	0	0	0	0	0	0	0	0	0	0	63	12	0	0	0	0	0	0	0	0	0	0	0	0	0	0	0	0	0	8	0	0	0	0	0	0	0	0
KTU_0820	0	0	0	0	0	0	0	0	0	0	0	0	0	0	0	0	0	0	0	0	0	50	15	0	0	0	37	0	0	0	0	0	0	0	30	0	0	0	0	0	0	0	0	0	0	0	0	0	0
KTU_0823	0	0	0	0	0	0	0	0	0	0	0	0	0	0	0	0	0	0	0	0	0	0	0	0	0	0	0	0	0	0	0	0	0	0	0	0	0	0	0	0	0	0	0	0	0	0	0	0	0
KTU_0824	0	8	2	0	0	0	0	0	0	0	0	0	0	0	0	0	0	0	0	0	0	0	0	0	0	0	0	0	0	0	0	0	0	0	0	0	0	0	0	0	0	0	0	0	0	0	0	0	0
KTU_0825	0	0	0	0	0	0	0	0	0	0	0	0	0	0	0	0	0	0	0	0	0	0	0	0	0	0	63	0	0	0	0	0	0	0	0	0	0	0	0	0	0	0	0	0	0	0	0	0	0
KTU_0833	0	0	0	15	14	7	5	0	0	0	0	0	0	0	0	0	0	0	0	0	0	58	142	42	0	0	0	0	0	0	0	0	0	2	0	0	0	0	0	0	5	21	0	0	0	0	0	0	0
KTU_0840	0	0	0	0	0	0	0	0	0	0	0	0	0	0	0	0	0	0	0	0	0	0	12	0	0	0	0	0	0	0	0	0	0	0	0	0	0	0	0	0	0	0	0	0	0	0	0	0	0
KTU_0841	0	0	0	0	0	0	18	0	0	0	0	0	0	0	0	0	0	0	0	0	0	0	0	0	0	0	0	0	0	0	0	0	0	0	0	0	0	0	0	0	0	0	0	0	0	0	0	0	0
KTU_0842	0	0	0	0	0	0	0	0	0	0	0	0	0	0	0	0	0	0	0	0	0	0	0	0	0	0	0	0	0	0	0	0	0	0	0	0	0	0	0	0	0	0	0	0	0	0	0	0	0
KTU_0843	0	0	0	0	0	0	0	0	0	0	0	0	0	0	0	0	0	0	0	0	0	0	0	0	0	75	0	0	0	0	0	0	0	0	0	0	0	0	0	0	0	0	0	0	0	0	0	0	0
KTU_0845	0	0	0	0	0	0	16	0	0	0	0	0	0	0	0	0	0	0	0	0	0	0	0	0	0	40	0	0	0	9	0	0	8	0	0	0	0	0	0	0	0	0	0	0	0	0	0	0	0
KTU_0846	0	0	0	0	0	0	0	0	0	0	0	0	0	0	0	0	0	0	0	0	0	68	10	0	0	32	0	0	0	0	0	0	0	0	0	0	0	0	0	0	0	0	0	0	0	0	0	0	0
KTU_0850	0	0	12	0	0	0	0	0	0	0	0	0	0	0	0	0	0	0	0	0	0	0	0	0	0	0	57	0	0	0	0	0	0	0	0	0	0	0	0	0	0	0	0	0	0	0	0	0	0
KTU_0860	0	0	0	6	0	0	0	0	0	8	0	0	0	0	0	0	0	0	0	0	0	217	61	0	0	0	0	0	0	0	0	0	0	0	7	13	0	0	0	0	0	8	0	0	0	0	0	0	0
KTU_0861	0	0	0	0	0	0	0	0	0	0	0	0	0	0	0	0	0	0	0	0	0	0	0	0	0	0	0	0	0	0	0	0	0	0	16	0	0	0	0	0	0	0	0	0	0	0	0	0	0
KTU_0863	55	12	0	0	0	0	0	0	0	0	11	0	8	0	0	0	0	0	0	0	0	0	0	0	0	0	0	0	0	0	0	14	0	0	0	67	0	12	0	9	0	0	0	0	0	0	0	0	0
KTU_0867	0	16	0	0	0	0	0	0	0	0	0	0	0	0	0	0	0	0	0	0	0	26	61	0	0	0	50	0	0	0	0	0	0	0	3	0	0	0	0	0	0	0	0	0	0	0	0	0	0
KTU_0870	0	0	0	0	0	0	0	0	0	0	0	0	0	0	0	0	0	0	0	0	0	0	65	0	0	43	7	0	0	0	0	0	0	0	0	0	0	0	0	0	0	0	0	0	0	0	0	0	0
KTU_0871	16	0	33	11	11	28	0	0	0	0	0	0	2	0	0	0	0	0	0	0	0	0	0	0	0	0	0	0	0	0	16	2	0	1	4	0	0	0	13	0	15	0	0	0	0	0	0	0	0
KTU_0873	0	0	0	0	0	0	0	0	0	0	0	0	0	0	0	0	0	0	0	0	0	0	0	4	0	0	0	0	0	0	0	0	0	0	0	0	0	0	0	0	0	0	0	0	0	0	0	0	0
KTU_0874	0	8	0	0	0	0	0	0	0	0	0	0	0	0	0	0	0	0	0	0	0	0	0	0	0	0	0	0	0	0	0	0	0	0	0	0	0	0	0	0	0	0	0	0	0	0	0	0	0
KTU_0875	0	0	0	0	0	0	0	0	0	0	0	0	0	0	0	0	0	0	0	0	0	0	0	0	0	0	0	0	0	0	0	0	0	0	0	0	0	0	0	0	0	0	0	0	0	0	0	0	0
KTU_0876	0	0	0	0	0	0	0	0	0	0	0	0	0	0	0	0	0	0	0	0	0	27	0	0	0	0	0	0	0	0	0	0	0	0	0	0	0	0	0	0	0	0	0	0	0	0	0	0	0
KTU_0883	2	0	0	0	0	0	0	0	0	0	0	0	0	0	0	0	0	0	0	0	0	0	0	0	0	0	0	0	0	0	0	0	0	4	0	0	0	0	0	0	0	0	0	0	0	0	0	0	0
KTU_0884	0	0	0	0	0	0	0	0	0	0	0	0	0	0	0	0	0	0	0	0	0	0	59	0	0	0	0	0	0	0	0	0	0	0	0	0	0	0	0	0	0	0	0	0	0	0	0	0	0
KTU_0885	0	0	0	0	0	0	0	0	0	0	0	0	0	0	0	0	0	0	0	0	0	0	0	0	0	0	0	0	0	0	0	0	0	0	0	2	0	0	0	0	0	0	0	0	0	0	0	0	0
KTU_0888	0	0	0	0	0	0	0	0	0	0	0	0	4	0	0	0	0	0	0	0	0	55	53	0	0	0	74	0	0	0	0	0	0	0	7	0	0	0	0	0	0	0	0	0	0	0	0	0	0
KTU_0889	0	0	0	0	0	3	4	0	0	0	0	0	0	0	0	0	0	0	0	0	0	21	0	0	0	0	0	0	0	0	4	3	6	0	0	0	0	0	0	0	4	0	0	0	0	0	0	0	0
KTU_0891	0	0	0	0	0	17	0	0	0	0	0	0	0	0	0	0	0	0	0	0	0	0	69	0	0	0	0	0	0	0	0	10	8	9	0	0	0	0	0	0	0	0	0	0	0	0	0	0	0
KTU_0897	0	0	0	0	0	0	0	0	0	0	0	0	0	0	0	0	0	0	0	0	0	0	17	51	0	0	0	0	0	0	0	0	0	0	0	0	0	0	0	0	0	0	0	0	0	0	0	0	0
KTU_0899	0	0	0	0	0	0	0	0	0	0	0	0	0	0	0	0	0	0	0	0	0	15	0	0	0	0	0	0	0	0	0	0	0	0	0	0	0	0	0	0	0	0	0	0	0	0	0	0	0
KTU_0900	0	0	0	0	0	0	0	0	0	0	0	0	0	0	0	0	0	0	0	0	0	9	35	0	0	0	0	0	0	0	0	0	0	0	0	0	0	0	0	0	0	0	0	0	0	0	0	0	0
KTU_0901	0	0	0	0	0	0	0	0	0	0	0	0	0	0	0	0	0	0	0	0	0	0	0	0	0	0	0	0	0	0	0	0	0	0	0	0	0	0	0	0	0	0	0	0	0	0	0	0	0
KTU_0902	15	0	8	0	15	22	0	0	0	0	0	0	0	0	0	0	0	0	0	0	0	0	150	18	31	19	0	0	9	0	11	7	10	0	14	0	0	0	0	0	0	0	0	0	0	0	0	0	0
KTU_0903	0	0	0	0	0	0	0	0	0	0	0	0	0	0	0	0	0	0	0	0	0	0	0	0	0	0	0	0	0	0	0	0	0	0	0	0	0	0	0	0	0	0	0	0	0	0	0	0	0
KTU_0905	0	0	0	14	6	0	0	0	0	0	0	0	0	0	0	0	0	0	0	0	0	0	0	0	0	37	0	0	0	0	0	0	0	0	0	0	0	0	0	0	0	0	0	0	0	0	0	0	0
KTU_0910	0	0	0	0	0	0	0	0	0	0	0	0	0	0	0	0	0	0	0	0	0	0	0	0	0	0	66	0	0	0	0	0	0	0	0	0	0	0	0	0	0	0	0	0	0	0	0	0	0
KTU_0914	0	0	0	0	0	0	0	0	7	0	0	0	0	0	0	0	0	0	0	0	0	32	42	0	0	0	0	0	0	18	0	0	0	0	0	0	0	0	0	0	0	0	0	0	0	0	0	0	0
KTU_0922	0	4	12	0	0	23	12	0	13	10	7	0	28	25	0	0	0	0	0	0	0	0	0	0	0	0	0	0	0	0	0	0	0	0	16	56	8	18	0	13	0	11	0	0	0	0	0	0	0
KTU_0926	0	0	0	0	0	6	0	0	0	0	0	0	0	0	0	0	0	0	0	0	0	0	0	0	0	0	0	0	0	0	0	14	16	11	0	0	0	0	0	0	0	0	0	0	0	0	0	0	0
KTU_0931	0	0	14	0	0	8	11	4	0	0	0	0	6	0	0	0	0	0	0	0	0	48	0	28	0	0	0	0	0	0	0	8	0	12	15	0	0	4	0	0	0	12	0	0	0	0	0	0	0
KTU_0933	0	0	4	0	0	0	0	0	0	0	0	0	0	0	0	0	0	0	0	0	0	0	0	0	0	43	0	0	0	0	0	0	0	0	0	0	0	0	0	0	0	0	0	0	0	0	0	0	0
KTU_0935	0	3	4	29	0	5	6	0	11	0	0	0	0	0	0	0	0	0	0	0	0	0	0	0	0	0	0	0	0	8	0	0	0	0	0	0	0	0	12	0	0	0	0	0	0	0	0	0	0
KTU_0936	0	0	0	4	0	0	21	0	0	0	0	0	0	0	0	0	0	0	0	0	0	0	0	0	0	50	0	0	0	0	0	0	0	0	0	0	0	0	0	0	0	0	0	0	0	0	0	0	0
KTU_0939	0	0	0	4	0	0	0	0	0	0	0	0	0	0	0	0	0	0	0	0	0	0	0	0	0	0	0	0	0	0	0	0	0	0	0	0	4	0	10	0	0	0	0	0	0	0	0	0	0
KTU_0942	0	0	0	4	0	0	0	0	0	0	0	0	0	0	0	0	0	0	0	0	0	0	0	0	91	0	0	0	0	0	0	0	0	0	0	0	0	0	0	0	0	0	0	0	0	0	0	0	0
KTU_0944	0	0	0	4	0	0	0	0	0	0	0	0	0	0	0	0	0	0	0	0	0	0	0	0	0	0	0	0	0	0	0	0	0	0	0	0	0	0	0	0	0	0	0	0	0	0	0	0	0
KTU_0947	0	6	41	5	4	0	0	0	0	0	0	0	0	0	0	0	0	0	0	0	0	77	78	0	0	0	0	0	0	0	9	0	0	0	16	0	0	0	0	0	0	0	0	0	0	0	0	0	0
KTU_0951	0	0	0	0	0	4	0	0	0	0	0	0	0	0	0	0	0	0	0	0	0	0	35	37	0	111	0	51	0	0	0	0	0	0	0	0	0	0	0	0	0	0	0	0	0	0	0	0	0
KTU_0952	0	0	0	0	0	4	0	0	0	0	0	0	0	0	0	0	0	0	0	0	0	0	0	0	0	0	0	0	0	0	0	0	0	0	0	0	0	0	0	0	0	0	0	0	0	0	0	0	0
KTU_0956	0	0	0	0	0	39	42	0	0	0	0	0	0	0	0	0	0	0	0	0	0	0	0	0	0	0	0	0	0	0	0	0	0	0	0	0	0	12	0	0	0	36	0	0	0	0	0	0	0
KTU_0959	0	20	0	0	0	0	4	0	0	0	0	0	0	0	0	0	0	0	0	0	0	0	0	0	0	0	0	0	0	0	0	0	0	0	0	0	6	0	0	0	0	0	0	0	0	0	0	0	0
KTU_0962	0	71	14	0	9	22	12	0	0	0	0	0	0	0	0	0	0	0	0	0	0	25	102	0	36	0	0	0	0	0	0	20	0	0	22	0	49	0	6	0	17	0	0	0	0	0	0	0	0
KTU_0976	11	0	0	0	0	0	0	0	45	0	0	0	0	0	97	0	0	0	0	0	0	11	0	0	0	0	0	0	0	35	0	0	0	0	0	51	0	0	0	0	0	12	0	0	0	0	0	0	0
KTU_0978	0	0	0	0	0	0	3	0	4	0	0	0	0	0	0	0	0	0	0	0	0	12	37	0	0	0	0	0	0	0	0	0	0	0	0	0	0	0	0	0	0	0	0	0	0	0	0	0	0
KTU_0985	0	0	3	0	0	0	0	0	0	4	0	0	0	0	0	0	0	0	0	0	0	0	0	0	0	0	0	0	0	0	0	0	0	4	0	0	40	43	0	0	0	0	0	0	0	0	0	0	0
KTU_0990	34	0	0	0	0	94	11	0	0	0	4	11	0	0	0	0	0	0	0	0	0	0	0	0	0	0	0	0	0	0	0	4	3	0	0	24	7	0	0	0	51	13	0	0	0	0	0	0	0
KTU_0991	11	0	0	0	0	0	11	0	13	15	4	0	15	14	0	0	0	0	0	0	0	0	0	0	0	40	0	0	25	0	0	0	4	22	0	26	7	0	0	5	0	7	0	0	0	0	0	0	0
KTU_0995	0	66	0	36	29	68	22	0	12	0	15	0	0	0	0	0	0	0	0	0	0	32	0	25	0	56	0	0	0	0	0	60	48	24	92	0	31	0	0	0	14	0	0	0	0	0	0	0	0
KTU_0996	0	12	0	12	0	0	0	0	0	0	0	4	0	0	0	0	0	0	0	0	0	0	48	0	0	0	0	39	0	0	0	0	0	0	0	0	0	0	0	0	0	0	0	0	0	0	0	0	0
KTU_0998	14	14	0	0	0	36	19	0	0	46	0	4	0	0	0	0	0	0	0	0	0	0	0	0	0	0	0	0	0	0	0	0	55	0	0	0	0	0	0	0	11	10	0	0	0	0	0	0	0
KTU_1002	0	0	0	0	0	0	0	0	0	0	0	4	0	0	0	0	0	0	0	0	0	0	0	0	0	0	0	0	0	0	0	0	0	0	0	0	0	0	0	0	0	0	0	0	0	0	0	0	0
KTU_1005	0	0	0	0	0	0	0	0	0	0	0	4	0	0	0	0	0	0	0	0	0	0	0	0	0	0	0	103	0	0	0	0	0	0	5	0	0	6	0	0	0	0	0	0	0	0	0	0	0
KTU_1012	0	0	0	0	0	0	9	0	0	0	0	0	4	0	0	0	0	0	0	0	0	0	0	0	0	0	0	0	0	0	0	11	0	9	0	0	0	0	0	0	0	0	0	0	0	0	0	0	0
KTU_1018	0	0	0	0	0	0	0	0	0	0	0	0	52	4	0	0	0	0	0	0	0	0	0	0	0	0	0	0	0	0	6	0	0	56	0	0	0	27	0	0	0	0	0	0	0	0	0	0	0
KTU_1019	0	0	0	0	0	0	0	0	0	0	0	0	0	4	0	0	0	0	0	0	0	0	0	0	0	0	0	0	0	17	0	0	0	0	20	0	0	0	9	0	0	0	0	0	0	0	0	0	0
KTU_1021	18	15	235	0	18	192	59	32	212	86	32	44	20	49	0	0	0	0	0	0	0	0	0	0	0	0	0	0	13	19	22	74	56	0	27	27	80	82	0	0	187	25	0	0	21	0	0	0	0
KTU_1025	0	0	0	0	0	0	0	0	0	0	0	0	0	0	0	0	0	0	0	0	0	4	0	0	0	0	0	0	0	0	0	0	0	0	0	0	0	0	0	0	0	0	0	0	0	0	0	0	0
KTU_1027	0	0	0	0	0	0	10	0	0	0	0	0	0	0	0	0	0	0	0	0	0	4	0	0	0	0	0	0	0	0	0	0	15	0	14	0	0	0	0	0	3	0	0	0	0	0	0	0	0
KTU_1029	0	0	9	60	0	28	18	0	0	0	0	0	13	19	0	0	0	0	0	0	0	30	37	0	0	0	0	0	0	0	7	0	0	62	53	0	13	0	42	0	16	22	0	0	0	0	0	0	0
KTU_1031	0	0	0	0	0	0	0	0	0	0	0	0	0	0	0	0	0	0	0	0	0	0	0	0	4	0	0	0	0	0	0	0	0	0	0	0	0	0	0	0	0	0	0	0	0	0	0	0	0
KTU_1032	0	0	0	0	0	0	0	0	0	0	0	0	0	0	0	0	0	0	0	0	0	0	84	21	0	4	0	0	0	0	0	0	0	0	0	0	0	0	0	0	0	0	0	0	0	0	0	0	0
KTU_1034	0	0	0	0	0	36	19	18	15	0	0	11	0	0	0	0	0	0	0	0	0	133	45	0	0	19	0	0	0	14	28	11	11	0	0	0	0	0	0	0	18	12	0	0	0	0	0	0	0
KTU_1036	0	0	0	0	0	10	0	0	0	0	5	0	0	0	0	0	0	0	0	0	0	53	0	0	0	0	0	0	4	0	0	0	0	7	0	0	0	5	3	0	0	0	0	0	0	0	0	0	0
KTU_1037	0	0	0	0	0	0	0	0	0	0	7	27	6	0	0	0	0	0	0	0	0	0	0	0	0	0	0	0	4	0	0	0	25	0	0	0	0	0	0	0	0	0	0	0	0	0	0	0	0
KTU_1038	8	0	10	0	16	0	0	0	0	0	0	0	0	0	0	0	0	0	0	0	0	116	98	0	0	29	23	32	4	0	0	0	0	5	5	0	0	0	0	0	0	0	0	0	0	0	0	0	0
KTU_1041	0	0	8	15	0	0	0	0	0	0	0	0	0	0	0	0	0	0	0	0	0	37	57	0	0	0	0	0	0	4	0	0	0	0	0	0	0	0	0	0	0	0	0	0	0	0	0	0	0
KTU_1042	0	0	0	0	0	3	0	0	0	0	0	0	0	0	0	0	0	0	0	0	0	28	40	0	0	0	0	0	0	4	0	0	0	0	0	0	0	0	0	0	0	0	0	0	0	0	0	0	0
KTU_1044	0	0	0	6	0	0	0	0	0	0	0	0	0	0	0	0	0	0	0	0	0	0	0	27	0	0	0	0	0	0	4	0	0	7	0	0	0	0	0	0	0	0	0	0	0	0	0	0	0
KTU_1049	0	0	3	0	0	0	9	0	0	0	0	0	0	0	0	0	0	0	0	0	0	0	0	0	0	0	34	0	0	0	17	18	0	0	0	0	0	0	0	0	0	0	0	0	0	0	0	0	0
KTU_1050	0	11	0	8	0	0	0	0	16	0	0	0	0	0	0	0	0	0	0	0	0	0	0	0	0	0	0	0	0	11	0	4	0	0	8	0	9	0	0	0	0	0	0	0	0	0	0	0	0
KTU_1057	0	0	0	0	0	0	0	0	0	0	0	0	10	15	0	0	0	0	0	0	0	0	0	0	0	0	0	0	0	0	0	0	4	39	26	23	0	0	0	0	0	0	0	0	0	0	0	0	0
KTU_1061	0	0	0	0	0	0	0	0	0	0	0	0	0	0	0	0	0	0	0	0	0	0	52	0	0	0	0	36	2	0	0	0	4	0	0	0	0	0	0	0	0	0	0	0	0	0	0	0	0
KTU_1065	0	0	0	0	0	0	0	0	0	0	0	0	0	0	0	0	0	0	0	0	0	24	0	0	0	0	150	0	0	0	0	0	4	0	0	0	0	0	0	0	0	0	0	0	0	0	0	0	0
KTU_1067	0	0	0	0	0	0	0	0	0	0	0	0	0	0	0	0	0	0	0	0	0	0	0	34	0	0	0	0	0	0	0	0	5	4	0	2	0	0	0	0	8	0	0	0	0	0	0	0	0
KTU_1068	0	0	0	110	0	0	28	0	0	0	0	0	0	0	0	0	0	0	0	0	0	0	0	0	0	0	0	0	0	0	0	0	0	4	0	0	0	0	6	0	0	12	0	0	0	0	0	0	0
KTU_1070	0	0	0	0	0	10	0	0	0	0	0	0	0	0	0	0	0	0	0	0	0	53	0	0	0	0	0	0	0	0	0	0	0	4	0	0	0	0	0	0	0	0	0	0	0	0	0	0	0
KTU_1071	0	0	0	0	0	0	0	0	0	0	0	0	0	0	0	0	0	0	0	0	0	66	92	37	0	51	0	0	0	0	0	0	0	0	0	0	0	0	0	0	0	0	0	0	0	0	0	0	0
KTU_1073	0	0	0	0	9	0	0	0	0	0	0	0	0	0	0	0	0	0	0	0	0	0	49	0	0	0	0	0	0	0	17	0	0	4	15	9	0	0	0	0	0	0	0	0	0	0	0	0	0
KTU_1077	0	0	0	0	0	0	0	0	0	0	0	0	0	0	0	0	0	0	0	0	0	25	0	18	0	0	0	0	0	0	8	0	0	4	0	0	0	0	0	0	0	0	0	0	0	0	0	0	0
KTU_1091	0	0	0	0	0	0	0	0	0	0	0	0	0	0	0	0	0	0	0	0	0	0	0	0	0	0	0	0	0	0	0	0	0	0	0	4	0	0	0	0	0	0	0	0	0	0	0	0	0
KTU_1101	0	0	0	0	0	0	0	0	0	0	0	0	0	0	0	0	0	0	0	0	0	0	0	0	0	0	0	0	0	0	0	0	0	0	0	0	0	0	0	0	0	0	0	0	0	0	0	0	0
KTU_1105	0	0	0	0	0	7	0	0	0	9	0	0	0	0	0	0	0	0	0	0	0	0	0	39	0	0	0	0	0	0	0	0	0	0	4	3	4	0	0	0	4	6	0	0	0	0	0	0	0
KTU_1109	0	0	0	0	0	0	0	0	0	0	0	0	0	0	0	0	0	0	0	0	0	0	0	0	0	0	0	0	0	0	0	0	0	0	0	0	0	4	0	0	0	0	0	0	0	0	0	0	0
KTU_1112	19	12	0	9	19	40	42	0	0	0	7	0	0	0	0	0	0	0	0	0	0	51	7	30	0	0	0	0	6	0	6	0	0	15	0	7	13	9	0	0	24	17	0	0	0	0	0	0	0
KTU_1115	0	0	0	0	0	0	7	0	0	0	0	0	0	0	0	0	0	0	0	0	0	14	0	0	0	0	26	0	0	0	0	0	0	8	0	3	0	4	0	0	0	0	0	0	0	0	0	0	0
KTU_1116	7	0	0	8	5	26	23	0	0	0	0	0	0	0	0	0	0	0	0	0	0	0	0	0	0	0	0	0	0	0	0	4	0	0	0	7	0	0	4	0	0	16	0	0	0	0	0	0	0
KTU_1120	0	0	0	8	0	0	0	0	0	0	0	0	0	0	0	0	0	0	0	0	0	0	47	20	0	0	0	0	0	0	0	0	0	0	16	0	0	0	12	0	0	0	0	0	0	0	0	0	0
KTU_1121	0	0	62	0	0	0	0	0	0	0	0	0	5	0	0	0	0	0	0	0	0	0	0	0	0	0	0	0	0	0	0	0	0	8	18	0	0	19	4	0	0	0	0	0	0	0	0	0	0
KTU_1137	0	0	0	0	0	0	0	0	0	0	0	0	0	0	0	0	0	0	0	0	0	0	59	0	0	0	0	0	0	0	0	0	0	0	0	0	0	0	0	0	0	4	0	0	0	0	0	0	0
KTU_1141	0	0	0	0	0	0	0	0	0	0	0	0	0	0	0	0	0	0	0	0	0	0	0	48	0	0	0	0	0	0	0	0	0	0	0	0	0	0	0	0	0	0	4	0	0	0	0	0	0
KTU_1144	0	0	0	0	0	0	0	0	0	0	0	0	0	0	0	0	0	0	0	0	0	27	81	0	0	0	0	0	0	0	4	0	0	11	0	0	0	0	0	0	0	0	0	0	0	0	0	0	0
KTU_1150	0	0	0	7	0	0	0	0	0	0	0	0	0	0	0	0	0	0	0	0	0	53	0	0	0	0	0	0	0	0	0	0	0	0	0	0	0	0	0	0	0	0	0	0	0	0	0	0	0
KTU_1151	0	0	0	0	0	0	0	0	0	0	0	0	0	0	0	0	0	0	0	0	0	0	0	0	61	0	0	0	0	0	0	0	0	0	0	0	0	0	0	0	0	0	0	0	0	0	0	0	0
KTU_1153	0	2	0	0	6	14	0	0	0	0	0	0	0	0	0	0	0	0	0	0	0	82	0	0	0	26	0	0	0	0	0	0	0	0	0	0	0	0	0	0	6	0	0	0	0	0	0	0	0
KTU_1154	0	0	0	0	0	0	0	0	0	0	0	0	0	0	0	0	0	0	0	0	0	0	0	0	0	0	0	0	0	0	0	0	0	0	0	0	0	0	0	0	0	0	0	0	0	0	0	0	0
KTU_1155	0	0	0	0	11	0	0	0	0	0	0	0	0	0	0	0	0	0	0	0	0	0	93	0	0	50	0	0	7	0	0	0	0	0	0	0	0	0	0	0	0	0	0	0	0	0	0	0	0
KTU_1156	0	0	10	0	0	0	0	0	0	0	0	0	0	0	0	0	0	0	0	0	0	0	0	0	0	0	0	0	0	0	0	0	0	0	0	0	0	0	0	0	0	0	0	0	0	0	0	0	0
KTU_1157	0	0	0	0	0	0	0	0	0	0	0	0	0	0	0	0	0	0	0	0	0	0	0	0	0	0	0	0	0	0	0	0	0	0	0	0	0	0	0	0	0	0	0	0	0	0	0	0	0
KTU_1159	0	0	0	0	0	0	0	0	0	0	0	0	0	0	0	0	0	0	0	0	0	0	0	0	0	0	34	0	0	0	0	0	0	0	0	0	0	0	0	0	0	0	0	0	0	0	0	0	0
KTU_1160	0	0	0	0	0	0	0	0	0	0	0	0	0	0	0	0	0	0	0	0	0	0	0	0	0	38	0	0	0	0	0	0	0	0	0	0	0	0	0	0	0	0	0	0	0	0	0	0	0
KTU_1167	0	0	0	0	0	0	0	0	0	0	0	0	0	0	0	0	0	0	0	0	0	0	0	24	0	0	0	0	0	0	0	0	0	0	0	0	0	0	0	0	0	0	0	0	0	0	0	0	0
KTU_1169	0	0	0	0	0	0	0	0	0	0	0	0	0	0	0	0	0	0	0	0	0	0	0	0	0	0	0	0	0	0	0	0	0	0	0	0	0	0	0	0	0	0	0	0	0	0	0	0	0
KTU_1175	0	0	0	0	0	0	0	0	0	0	0	0	0	0	0	0	0	0	0	0	0	64	174	13	0	0	0	0	0	0	0	0	0	0	0	0	0	0	0	0	0	0	0	0	0	0	0	0	0
KTU_1178	0	0	0	0	0	3	22	0	0	0	0	0	0	0	0	0	0	0	0	0	0	0	0	0	0	0	0	0	0	0	0	0	0	0	0	0	0	0	0	0	0	0	0	0	0	0	0	0	0
KTU_1182	0	0	0	0	0	0	0	0	0	0	0	0	0	0	0	0	0	0	0	0	0	0	0	0	0	0	0	0	0	0	0	0	0	0	0	0	0	0	0	0	0	0	0	0	0	0	0	0	0
KTU_1186	0	0	0	0	0	0	0	0	0	0	0	0	0	0	0	0	0	0	0	0	0	0	0	13	0	0	0	69	0	0	0	0	0	0	0	0	0	0	0	0	0	0	0	0	0	0	0	0	0
KTU_1187	0	0	0	0	0	0	0	0	0	0	0	0	0	0	0	0	0	0	0	0	0	0	0	20	0	0	0	0	0	0	0	0	0	0	0	0	0	0	0	0	0	0	0	0	0	0	0	0	0
KTU_1188	0	0	0	0	0	0	0	0	0	0	2	0	0	0	0	0	0	0	0	0	0	0	0	0	0	24	0	0	0	0	0	0	0	0	0	0	0	0	0	0	0	0	0	0	0	0	0	0	0
KTU_1189	0	0	0	0	0	0	5	0	0	0	0	0	0	0	0	0	0	0	0	0	0	0	0	0	0	0	0	0	0	0	0	0	0	0	0	0	0	0	0	0	0	10	0	0	0	0	0	0	0
KTU_1199	0	0	0	0	0	0	0	0	0	0	0	0	0	0	0	0	0	0	0	0	0	0	0	0	0	0	0	0	0	0	0	0	0	0	0	0	0	0	0	0	0	0	0	0	0	0	0	0	0
KTU_1200	0	0	16	14	0	0	0	0	0	0	0	0	0	0	0	0	0	0	0	0	0	0	0	0	0	0	0	0	0	9	0	0	0	0	0	0	0	0	0	0	0	0	0	0	0	0	0	0	0
KTU_1201	0	0	0	0	0	0	0	0	0	0	0	0	0	0	0	0	0	0	0	0	0	0	0	12	0	0	0	0	0	0	0	0	0	0	0	0	0	0	0	0	0	0	0	0	0	0	0	0	0
KTU_1203	0	0	0	0	0	0	0	0	0	0	0	0	0	0	0	0	0	0	0	0	0	0	0	0	0	0	0	0	0	0	0	0	0	0	0	0	0	0	0	0	0	0	0	0	0	0	0	0	0
KTU_1205	0	10	0	0	21	15	64	0	0	0	0	0	0	0	0	0	0	0	0	0	0	112	106	25	0	26	18	14	0	0	0	0	24	0	0	27	0	0	0	0	11	71	0	0	0	0	0	0	0
KTU_1208	7	0	18	0	0	21	11	0	0	0	11	6	0	4	0	0	0	0	0	0	0	9	0	0	0	0	0	0	0	0	0	12	0	13	12	38	14	10	0	0	9	6	0	0	0	0	0	0	0
KTU_1215	0	0	0	0	0	0	0	0	0	0	0	0	0	0	0	0	0	0	0	0	0	40	0	0	0	0	0	8	0	0	0	0	0	0	0	0	0	0	0	0	0	0	0	0	0	0	0	0	0
KTU_1217	0	0	0	0	0	0	10	0	0	0	0	0	0	0	0	0	0	0	0	0	0	25	0	0	0	0	0	0	0	0	0	0	10	0	0	0	0	0	0	0	0	0	0	0	0	0	0	0	0
KTU_1225	0	0	54	0	0	0	0	0	6	0	0	0	11	13	0	0	0	0	0	0	0	0	0	0	0	0	0	0	0	0	0	0	9	25	7	0	0	31	4	0	0	13	0	0	0	0	0	0	0
KTU_1234	0	0	17	8	12	0	0	0	0	0	0	0	0	0	0	0	0	0	0	0	0	0	61	27	13	15	0	0	6	0	0	0	0	0	0	0	0	0	0	0	0	0	0	0	0	0	0	0	0
KTU_1235	0	0	0	0	5	0	0	0	0	0	0	0	0	0	0	0	0	0	0	0	0	0	0	0	0	0	0	0	7	0	0	0	0	0	0	0	0	0	0	0	0	0	0	0	0	0	0	0	0
KTU_1238	0	0	0	0	0	0	0	0	0	0	0	0	0	0	0	0	0	0	0	0	0	34	0	0	0	0	0	0	0	0	0	0	0	9	0	0	0	0	0	0	0	0	0	0	0	0	0	0	0
KTU_1251	0	0	0	0	0	38	33	21	0	0	0	20	12	0	0	0	0	0	0	0	0	0	0	0	0	0	0	0	0	0	13	0	31	0	0	13	0	0	0	0	16	0	0	0	0	0	0	0	0
KTU_1257	0	0	0	0	0	0	0	0	0	0	0	0	0	0	0	0	0	0	0	0	0	0	0	0	0	0	0	121	0	0	0	0	0	0	0	0	0	0	0	0	0	0	0	0	0	0	0	0	0
KTU_1266	0	3	0	0	0	13	0	6	0	20	9	8	0	0	0	0	0	0	0	0	0	0	0	0	0	0	0	0	0	0	8	19	7	4	0	0	0	0	0	0	12	1	0	0	0	0	0	0	0
KTU_1268	0	0	3	0	0	6	0	0	0	0	0	0	0	0	0	0	0	0	0	0	0	0	0	0	0	102	0	0	0	0	4	11	0	0	0	0	0	0	0	0	0	0	0	0	0	0	0	0	0
KTU_1269	0	0	3	0	0	0	12	0	0	0	0	0	0	0	0	0	0	0	0	0	0	0	0	0	0	0	0	0	0	0	0	0	0	0	1	0	0	0	0	0	0	16	0	0	0	0	0	0	0
KTU_1270	0	0	3	0	0	5	0	0	0	0	0	0	0	0	0	0	0	0	0	0	0	0	58	0	0	43	0	0	0	0	0	0	0	0	0	0	0	0	0	0	0	0	0	0	0	0	0	0	0
KTU_1273	0	0	3	3	0	4	0	0	0	0	0	0	0	0	0	0	0	0	0	0	0	35	0	0	0	0	24	0	0	3	4	6	7	0	6	0	0	0	0	0	2	0	0	0	0	0	0	0	0
KTU_1278	0	0	0	30	0	0	0	7	256	30	20	0	0	5	0	0	0	0	0	0	0	0	0	0	0	0	0	0	0	92	11	21	0	0	15	10	24	0	35	0	0	0	0	0	0	0	0	0	0
KTU_1292	16	0	0	0	11	8	9	0	0	0	0	0	0	0	0	0	0	0	0	0	0	0	0	0	0	0	0	0	0	0	5	0	0	0	0	0	0	0	3	0	3	0	0	0	0	0	0	0	0
KTU_1295	0	0	0	0	0	0	0	0	0	0	0	0	0	0	0	0	0	0	0	0	0	0	0	0	0	0	0	0	0	0	0	0	0	0	12	0	0	0	0	0	0	0	0	0	0	0	0	0	0
KTU_1297	0	0	26	0	0	0	3	0	0	0	0	0	0	0	0	0	0	0	0	0	0	0	0	0	0	0	0	0	0	0	0	0	0	0	10	0	0	0	33	0	0	0	0	0	0	0	0	0	0
KTU_1298	2	0	0	0	0	0	3	0	0	0	0	0	7	0	0	0	0	0	0	0	0	0	0	0	0	0	0	0	0	0	0	0	0	0	0	0	0	0	0	0	0	0	0	0	0	0	0	0	0
KTU_1308	0	0	0	0	0	0	0	3	0	0	0	0	13	0	0	0	0	0	0	0	0	0	0	12	0	0	0	0	0	0	0	0	0	0	0	0	0	0	0	0	0	0	0	0	0	0	0	0	0
KTU_1313	0	0	0	0	0	0	0	0	0	0	0	0	0	0	0	0	0	0	0	0	0	17	0	0	0	43	0	34	0	0	0	0	0	0	0	0	0	0	0	0	0	0	0	0	0	0	0	0	0
KTU_1314	0	0	0	0	0	0	0	3	0	0	0	0	0	0	0	0	0	0	0	0	0	0	0	0	0	0	0	0	6	0	0	0	0	0	3	0	0	0	0	0	0	0	0	0	0	0	0	0	0
KTU_1316	3	0	6	0	0	5	8	3	0	0	5	0	0	0	0	0	0	0	0	0	0	8	34	0	0	19	0	20	0	0	12	0	0	12	0	0	0	0	0	0	0	0	0	0	0	0	0	0	0
KTU_1320	0	4	0	0	0	0	9	0	3	0	0	0	0	0	0	0	0	0	0	0	0	0	95	13	0	0	0	0	0	0	0	0	0	0	0	0	0	0	0	0	3	0	0	0	0	0	0	0	0
KTU_1322	0	0	0	0	0	0	0	0	10	0	0	0	0	0	0	0	0	0	0	0	0	0	0	0	0	0	49	0	0	0	0	0	0	0	0	0	0	0	0	0	0	0	0	0	0	0	0	0	0
KTU_1332	0	0	0	0	0	0	0	3	0	6	0	0	0	0	0	0	0	0	0	0	0	0	0	0	0	0	0	0	5	0	6	0	0	7	0	0	0	0	0	0	0	0	0	0	0	0	0	0	0
KTU_1337	0	0	0	0	0	0	0	0	0	3	0	0	0	0	0	0	0	0	0	0	0	0	0	0	0	0	63	0	0	0	0	0	0	0	0	0	0	0	0	0	0	0	0	0	0	0	0	0	0
KTU_1355	0	0	19	0	0	0	0	0	0	0	0	0	52	0	0	0	0	0	0	0	0	45	0	0	0	10	180	0	0	0	0	0	0	48	0	0	0	0	0	0	0	14	0	0	0	0	0	0	0
KTU_1363	0	181	15	0	16	28	13	0	0	0	0	0	0	0	0	0	0	0	0	0	0	132	190	33	0	31	0	45	15	7	13	0	0	10	30	0	30	0	0	0	0	0	0	0	0	0	0	0	0
KTU_1372	0	0	0	0	0	0	0	0	0	31	10	15	0	190	0	0	0	0	0	0	0	0	0	0	0	0	0	0	0	0	0	0	0	0	153	0	0	0	0	0	53	10	0	0	0	0	0	0	0
KTU_1378	0	0	0	0	0	0	0	0	0	0	0	0	3	0	0	0	0	0	0	0	0	41	0	0	0	0	0	0	0	0	0	0	0	0	0	0	0	0	0	0	0	0	0	0	0	0	0	0	0
KTU_1379	0	0	0	0	0	0	0	0	27	0	0	0	3	0	0	0	0	0	0	0	0	0	0	0	0	10	0	0	16	46	14	9	16	0	0	0	0	0	0	0	0	0	0	0	0	0	0	0	0
KTU_1381	0	0	0	0	0	0	0	0	0	0	0	0	0	0	0	0	0	0	0	0	0	7	23	0	0	31	0	0	0	0	0	0	0	0	0	0	0	0	0	0	0	0	0	0	0	0	0	0	0
KTU_1399	29	0	0	0	33	50	37	0	49	0	0	0	0	0	0	0	0	0	0	0	0	15	0	0	0	0	0	0	0	0	0	0	0	0	0	42	0	0	21	0	27	205	0	0	0	0	0	0	0
KTU_1403	0	0	0	0	0	0	0	0	0	13	0	0	0	3	0	0	0	0	0	0	0	0	0	0	0	0	0	0	0	0	0	0	0	0	0	4	13	18	0	0	0	0	0	0	0	0	0	0	0
KTU_1417	70	0	0	0	6	31	63	0	0	0	0	0	0	0	0	0	0	0	0	0	0	0	0	0	0	0	0	0	0	0	0	20	8	9	0	45	0	0	0	0	38	13	0	0	0	0	0	0	0
KTU_1421	0	0	0	0	0	0	0	0	0	0	0	0	0	0	0	0	0	0	0	0	0	3	0	0	0	0	0	0	0	0	0	0	0	0	0	0	0	0	0	0	0	0	0	0	0	0	0	0	0
KTU_1425	0	0	0	0	0	0	0	0	0	0	0	0	0	0	0	0	0	0	0	0	0	0	0	0	0	0	0	0	3	0	0	0	0	0	0	0	0	0	0	0	0	0	0	0	0	0	0	0	0
KTU_1428	0	0	0	0	0	0	0	0	0	0	0	0	0	0	0	0	0	0	0	0	0	0	0	0	0	0	0	0	3	0	0	0	0	0	0	0	0	0	0	0	0	0	0	0	0	0	0	0	0
KTU_1429	0	0	0	5	0	0	0	0	0	0	0	0	0	0	0	0	0	0	0	0	0	0	0	0	0	68	0	0	3	0	0	0	0	0	0	0	0	0	0	0	0	0	0	0	0	0	0	0	0
KTU_1434	10	0	10	0	0	0	17	2	0	0	0	0	14	0	0	0	0	0	0	0	0	0	0	0	0	0	0	0	0	3	5	0	0	31	0	12	0	0	0	0	0	19	0	0	0	0	0	0	0
KTU_1435	0	0	9	0	0	0	0	0	0	0	0	0	0	2	0	0	0	0	0	0	0	58	24	17	0	0	28	0	0	0	0	0	0	0	0	0	0	4	0	0	0	0	0	0	0	0	0	0	0
KTU_1439	0	0	0	0	13	61	59	0	0	0	0	0	0	0	0	0	0	0	0	0	0	61	0	0	0	34	0	0	0	0	3	0	8	9	0	0	0	0	0	0	8	23	0	0	0	0	0	0	0
KTU_1444	0	0	0	0	0	0	0	22	0	37	0	0	0	0	0	0	0	0	0	0	0	0	0	0	0	0	0	0	0	0	3	0	0	0	0	0	0	0	0	0	17	30	0	0	0	0	0	0	0
KTU_1450	15	0	0	0	0	33	28	0	0	0	0	0	0	0	0	0	0	0	0	0	0	0	122	20	0	18	19	0	0	0	0	3	0	0	0	0	0	1	0	0	10	8	0	0	0	0	0	0	0
KTU_1451	0	41	0	39	0	0	0	13	14	12	0	13	0	0	0	0	0	0	0	0	0	15	0	0	0	0	0	0	0	23	0	26	0	0	24	0	0	0	0	0	0	0	0	0	0	0	0	0	0
KTU_1471	0	0	0	0	0	0	83	0	0	25	10	16	5	0	0	0	0	0	0	0	0	0	0	0	0	0	0	0	0	0	22	66	3	0	0	7	0	0	0	0	0	0	0	0	0	0	0	0	0
KTU_1472	0	0	0	0	0	0	0	0	0	0	0	0	0	0	0	0	0	0	0	0	0	0	0	17	0	79	106	0	0	0	0	0	0	0	13	0	0	0	0	0	0	0	0	0	0	0	0	0	0
KTU_1473	0	0	0	7	13	0	0	2	0	0	0	0	0	0	0	0	0	0	0	0	0	0	0	15	0	0	0	0	0	0	0	0	3	0	10	0	0	0	0	0	0	0	0	0	0	0	0	0	0
KTU_1485	0	0	23	5	0	11	0	0	0	8	0	0	0	0	0	0	0	0	0	0	0	18	0	24	0	0	0	0	0	0	0	0	0	3	0	0	0	0	0	0	0	0	0	0	0	0	0	0	0
KTU_1488	0	0	0	0	0	0	6	0	0	0	0	0	0	0	0	0	0	0	0	0	0	0	0	0	0	0	0	0	0	0	0	0	0	3	0	0	0	0	0	0	0	0	0	0	0	0	0	0	0
KTU_1491	0	23	26	0	0	19	0	0	0	0	0	0	0	0	0	0	0	0	0	0	0	0	56	0	0	0	0	0	0	0	0	40	0	19	28	0	17	0	0	0	0	0	0	0	0	0	0	0	0
KTU_1499	0	0	0	0	0	33	31	0	0	17	0	7	0	21	0	0	0	0	0	0	0	0	0	0	0	0	0	0	10	0	0	74	8	0	61	42	103	83	0	0	18	0	0	0	0	0	0	0	0
KTU_1501	0	0	0	0	0	0	0	0	0	0	0	0	0	0	0	0	0	0	0	0	0	0	0	0	0	0	0	0	0	0	7	0	7	0	3	0	0	0	0	0	0	0	0	0	0	0	0	0	0
KTU_1505	0	0	6	0	0	0	1	0	0	0	0	0	13	3	0	0	0	0	0	0	0	0	0	0	0	0	0	0	0	0	0	0	0	13	4	0	0	9	0	0	0	0	0	0	0	0	0	0	0
KTU_1517	15	0	0	0	16	18	0	0	0	0	0	0	0	0	0	0	0	0	0	0	0	34	0	13	0	14	39	27	0	0	0	0	0	0	3	0	0	0	0	0	0	0	0	0	0	0	0	0	0
KTU_1539	0	0	0	0	0	0	0	0	0	0	0	0	0	0	0	0	0	0	0	0	0	0	0	0	0	0	0	0	0	0	0	0	0	0	0	0	3	0	0	0	0	0	0	0	0	0	0	0	0
KTU_1542	13	0	0	0	0	41	13	0	0	0	0	0	0	0	0	0	0	0	0	0	0	0	0	0	0	0	0	0	0	0	0	0	0	0	0	11	38	10	0	0	7	9	0	0	0	0	0	0	0
KTU_1566	0	0	0	0	0	0	0	0	0	0	0	0	0	0	0	0	0	0	0	0	0	0	0	0	0	0	29	0	0	0	0	0	0	34	6	0	0	3	0	0	0	0	0	0	0	0	0	0	0
KTU_1569	19	19	13	0	8	29	8	5	0	10	6	6	0	0	0	0	0	0	0	0	0	6	18	0	0	0	22	46	10	9	14	16	22	12	11	8	10	0	0	0	7	8	0	0	0	0	0	0	0
KTU_1570	0	0	0	0	0	0	0	0	0	0	0	0	0	0	0	0	0	0	0	0	0	41	54	0	0	12	0	0	0	0	0	0	0	0	0	0	0	0	3	0	0	0	0	0	0	0	0	0	0
KTU_1578	0	0	7	0	0	0	0	0	0	0	0	0	53	0	0	0	0	0	0	0	0	51	47	0	0	0	0	0	0	0	0	0	0	118	7	0	0	10	0	0	0	0	0	0	0	0	0	0	0
KTU_1586	0	0	0	0	0	0	0	0	0	0	0	0	0	0	0	0	0	0	0	0	0	0	0	0	35	0	0	0	0	0	0	0	0	0	0	0	0	0	0	0	0	0	0	0	0	0	0	0	0
KTU_1611	12	0	0	0	0	20	26	0	0	0	11	0	0	0	0	0	0	0	0	0	0	0	0	0	0	0	0	0	9	0	0	35	0	13	0	7	0	0	0	0	0	0	0	0	0	0	0	0	0
KTU_1620	0	114	0	109	0	0	0	0	110	2	6	0	0	0	0	0	0	0	0	0	0	0	31	0	0	0	0	0	0	110	0	31	0	0	39	0	128	28	129	0	0	0	0	0	0	0	0	0	0
KTU_1624	0	0	0	0	0	0	0	0	0	6	0	0	0	0	0	0	0	0	0	0	0	0	16	0	0	0	0	0	7	0	6	0	0	0	0	0	0	0	0	0	0	0	0	0	0	0	0	0	0
KTU_1631	0	0	33	0	9	28	19	15	15	7	0	0	41	9	0	0	0	0	0	0	0	117	79	35	0	0	0	0	0	0	0	0	0	31	0	0	0	31	10	0	12	38	0	0	0	0	0	0	0
KTU_1650	0	0	0	0	0	0	0	0	0	0	0	0	0	0	0	0	0	0	0	0	0	0	28	0	66	0	0	0	0	0	11	0	0	0	0	0	0	0	0	0	0	0	0	0	0	0	0	0	0
KTU_1656	0	0	0	30	0	17	30	0	0	0	0	0	0	0	0	0	0	0	0	0	0	55	0	0	0	32	0	0	0	0	0	23	0	20	0	9	7	0	0	0	0	16	0	0	0	0	0	0	0
KTU_1657	0	0	0	0	0	0	0	0	0	0	0	0	0	0	0	0	0	0	0	0	0	0	0	0	26	0	0	0	0	0	0	0	0	0	0	0	0	0	0	0	0	0	0	0	0	0	0	0	0
KTU_1662	0	11	0	14	0	0	0	0	54	14	0	11	5	0	0	0	0	0	0	0	0	0	0	0	0	0	0	0	0	36	0	0	0	0	4	0	154	30	82	0	0	0	0	0	0	0	0	0	0
KTU_1663	0	0	0	0	0	0	0	0	0	0	0	0	0	0	0	0	0	0	0	0	0	48	53	42	0	17	0	0	0	0	0	0	0	0	0	0	0	0	0	0	0	0	0	0	0	0	0	0	0
KTU_1665	0	0	0	0	0	0	0	0	0	0	0	0	0	0	0	0	0	0	0	0	0	0	0	0	0	0	0	0	0	0	0	0	0	0	0	0	0	0	0	0	0	0	0	0	0	0	0	0	0
KTU_1667	0	0	0	8	0	15	18	0	0	0	0	0	0	0	0	0	0	0	0	0	0	82	0	0	0	0	0	0	0	0	0	0	7	0	0	0	0	0	0	0	0	7	0	0	0	0	0	0	0
KTU_1679	0	0	0	0	0	0	0	0	0	0	0	0	0	0	0	0	0	0	0	0	0	6	15	0	0	0	0	0	0	0	0	0	0	0	0	0	0	0	0	0	0	0	0	0	0	0	0	0	0
KTU_1681	0	0	0	0	0	0	0	0	0	0	0	0	0	0	0	0	0	0	0	0	0	0	0	0	0	0	0	0	0	0	0	0	0	0	0	0	0	0	0	0	0	0	0	0	0	0	0	0	0
KTU_1689	0	0	0	0	0	0	0	0	0	0	0	0	0	0	0	0	0	0	0	0	0	0	0	0	25	0	0	0	0	0	0	0	0	0	0	0	0	0	0	0	0	0	0	0	0	0	0	0	0
KTU_1690	0	0	0	0	0	0	0	0	0	0	0	0	0	0	0	0	0	0	0	0	0	0	71	0	0	0	0	0	0	0	0	0	0	0	0	0	0	0	0	0	0	0	0	0	0	0	0	0	0
KTU_1696	0	23	0	23	0	2	0	0	245	37	0	0	7	0	0	0	0	0	0	0	0	0	0	27	0	0	0	0	0	36	0	0	0	0	0	0	40	0	0	0	0	0	0	0	12	0	0	0	0
KTU_1697	0	0	0	0	0	0	0	0	0	3	3	0	0	0	0	0	0	0	0	0	0	0	0	0	0	0	0	0	0	0	0	0	0	0	20	0	0	0	0	0	0	0	0	0	0	0	0	0	0
KTU_1698	0	0	0	20	0	0	0	0	0	0	0	0	0	0	0	0	0	0	0	0	0	0	21	0	0	0	0	0	0	0	0	0	0	0	0	0	0	0	0	0	0	0	0	0	0	0	0	0	0
KTU_1706	0	0	0	0	0	0	14	0	0	0	0	0	0	0	0	0	0	0	0	0	0	0	11	0	0	0	0	0	0	0	0	0	0	0	0	0	0	0	0	0	0	17	0	0	0	0	0	0	0
KTU_1712	0	0	0	0	0	0	0	0	0	0	0	0	0	0	0	0	0	0	0	0	0	112	0	0	0	0	0	0	0	0	0	0	0	0	0	0	0	0	0	0	0	0	0	0	0	0	0	0	0
KTU_1740	0	0	0	4	0	0	0	0	0	0	0	0	0	0	0	0	0	0	0	0	0	0	0	0	0	0	0	0	0	0	0	0	0	0	0	0	0	0	0	0	0	0	0	0	0	0	0	0	0
KTU_1744	0	0	11	2	0	14	10	0	0	0	0	0	6	0	0	0	0	0	0	0	0	0	0	0	0	0	0	0	0	0	0	14	0	6	0	0	0	0	0	0	7	10	0	0	0	0	0	0	0
KTU_1749	0	0	0	0	0	14	11	0	0	0	0	0	15	0	0	0	0	0	0	0	0	140	65	46	112	0	71	14	0	0	0	0	0	0	0	0	0	18	0	0	0	13	0	0	0	0	0	0	0
KTU_1766	15	14	10	0	0	15	0	0	0	0	0	0	0	0	0	0	0	0	0	0	0	0	15	24	13	0	0	0	0	0	19	0	30	0	0	0	0	0	0	0	11	0	0	0	0	0	0	0	0
KTU_1773	0	0	0	0	0	2	9	0	0	0	0	0	0	0	0	0	0	0	0	0	0	0	0	0	0	0	0	0	0	0	0	0	0	0	0	0	0	0	0	0	0	0	0	0	0	0	0	0	0
KTU_1778	0	0	1	0	10	0	0	0	0	0	0	0	0	0	0	0	0	0	0	0	0	85	115	0	0	76	36	0	0	0	0	0	0	0	0	0	0	0	0	0	0	0	0	0	0	0	0	0	0
KTU_1780	0	0	0	0	0	2	0	0	0	0	0	0	0	0	0	0	0	0	0	0	0	0	0	0	0	0	0	0	0	0	0	0	0	0	0	0	0	0	0	0	0	0	0	0	0	0	0	0	0
KTU_1787	0	0	0	0	0	0	2	0	0	0	0	0	0	0	0	0	0	0	0	0	0	0	0	0	0	0	0	0	0	0	0	0	0	0	0	0	0	0	0	0	0	0	0	0	0	0	0	0	0
KTU_1806	24	13	0	0	0	75	37	0	0	0	0	8	0	0	0	0	0	0	0	0	0	112	0	12	0	0	73	0	8	0	18	0	0	0	0	0	0	0	0	0	21	0	0	0	0	0	0	0	0
KTU_1807	0	0	0	0	0	0	0	2	0	0	0	0	0	0	0	0	0	0	0	0	0	0	0	0	0	0	0	0	0	0	0	2	0	0	0	0	0	0	0	0	0	0	0	0	0	0	0	0	0
KTU_1812	0	0	0	0	0	16	5	4	0	12	0	0	0	0	0	0	0	0	0	0	0	0	0	0	0	51	0	0	0	0	10	0	0	11	0	7	0	0	0	0	0	0	0	0	0	0	0	0	0
KTU_1814	0	0	0	0	0	0	0	2	0	0	0	0	0	0	0	0	0	0	0	0	0	0	0	0	0	0	107	0	0	0	0	0	0	0	0	0	0	0	0	0	0	0	0	0	0	0	0	0	0
KTU_1815	0	5	0	0	0	0	0	2	0	0	0	0	0	0	0	0	0	0	0	0	0	0	37	0	0	0	0	0	0	0	0	0	0	0	0	0	0	0	0	0	0	0	0	0	0	0	0	0	0
KTU_1817	0	0	0	0	0	0	0	0	0	0	0	0	0	0	0	0	0	0	0	0	0	0	0	0	0	0	9	0	9	0	0	0	0	0	0	0	0	0	0	0	0	0	0	0	0	0	0	0	0
KTU_1827	0	82	30	0	0	0	0	1	6	0	0	0	0	0	0	0	0	0	0	0	0	0	0	0	0	0	0	0	0	0	0	0	0	0	0	1	44	13	0	0	0	0	0	0	0	0	0	0	0
KTU_1835	0	0	0	0	0	0	0	0	0	0	0	0	0	0	0	0	0	0	0	0	0	0	93	0	0	0	0	0	0	0	0	0	0	0	0	0	0	0	0	0	0	0	0	0	0	0	0	0	0
KTU_1846	0	0	0	0	0	0	0	0	0	0	0	0	0	0	0	0	0	0	0	0	0	75	0	19	0	0	0	0	0	0	0	0	0	0	0	28	0	0	0	0	0	0	0	0	0	0	0	0	0
KTU_1857	0	0	0	6	0	0	0	0	0	0	0	0	0	0	0	0	0	0	0	0	0	36	0	0	0	0	0	0	0	16	0	0	0	0	0	0	0	0	0	0	0	0	0	0	0	0	0	0	0
KTU_1860	0	0	0	0	0	0	0	0	0	2	0	0	0	0	0	0	0	0	0	0	0	29	27	0	34	0	68	0	0	0	0	0	0	0	0	0	0	0	0	0	0	0	0	0	0	0	0	0	0
KTU_1886	0	0	10	0	12	0	0	0	0	0	0	0	0	0	0	0	0	0	0	0	0	0	0	0	0	39	28	0	0	0	0	0	0	0	0	0	0	0	0	0	0	0	0	0	0	0	0	0	0
KTU_1896	0	0	0	0	8	7	13	0	0	0	2	0	0	9	0	0	0	0	0	0	0	0	0	0	0	0	0	0	0	0	0	0	0	0	4	8	0	0	0	0	11	0	0	0	14	0	0	0	0
KTU_1900	0	0	13	4	0	0	0	0	0	0	0	0	0	0	0	0	0	0	0	0	0	20	114	10	0	0	0	0	0	0	0	0	0	0	0	0	0	0	0	0	0	0	0	0	0	0	0	0	0
KTU_1903	0	251	19	21	0	0	0	0	9	0	3	2	0	3	0	0	0	0	0	0	0	0	0	0	0	0	0	0	0	7	0	3	5	0	14	0	13	0	6	0	0	0	0	0	0	0	0	0	0
KTU_1910	0	0	0	0	0	22	15	0	0	0	0	0	0	0	0	0	0	0	0	0	0	0	0	0	0	0	0	0	0	0	0	0	0	0	0	0	0	0	0	0	26	354	0	0	0	0	0	0	0
KTU_1964	0	0	0	0	0	0	0	0	0	0	0	0	0	6	0	0	0	0	0	0	0	0	0	0	0	0	0	0	0	0	0	0	0	0	0	0	0	0	0	0	0	0	0	0	0	0	0	0	0
KTU_1971	0	0	9	0	0	0	0	0	40	0	0	0	12	9	0	0	0	0	0	0	0	0	0	0	0	0	0	0	0	19	0	0	0	0	0	0	0	23	0	0	0	14	0	0	0	0	0	0	0
KTU_1974	0	0	0	1	0	0	0	0	0	0	0	0	0	0	0	0	0	0	0	0	0	0	0	0	0	0	0	0	0	0	0	0	0	0	0	0	0	0	0	0	0	0	0	0	0	0	0	0	0
KTU_1985	0	0	0	0	0	0	0	0	0	0	0	0	0	0	0	0	0	0	0	0	0	0	0	0	0	0	0	0	0	0	0	0	0	0	0	0	0	0	0	0	0	0	0	0	0	0	0	0	0
KTU_1990	0	6	0	0	0	0	1	0	0	0	0	0	0	0	0	0	0	0	0	0	0	2	19	11	0	0	0	0	0	0	0	0	0	0	0	0	0	0	0	0	0	0	0	0	0	0	0	0	0
KTU_1991	0	0	0	9	14	0	0	0	0	0	0	0	0	0	0	0	0	0	0	0	0	2	172	0	20	13	0	0	0	0	0	0	0	0	0	0	0	0	0	0	0	0	0	0	0	0	0	0	0
KTU_1993	0	0	0	0	0	0	0	0	0	0	0	0	0	0	0	0	0	0	0	0	0	0	0	0	0	81	0	2	0	0	0	0	0	0	0	0	0	0	0	0	0	0	0	0	0	0	0	0	0
KTU_1995	0	0	0	0	0	0	0	0	0	0	0	0	0	0	0	0	0	0	0	0	0	0	0	0	0	6	0	0	2	0	0	0	2	0	0	0	0	0	0	0	0	0	0	0	0	0	0	0	0
KTU_2002	0	0	13	0	0	0	8	0	0	0	0	0	0	0	0	0	0	0	0	0	0	0	0	0	0	0	0	0	2	0	0	0	0	0	0	0	0	0	0	0	0	0	0	0	0	0	0	0	0
KTU_2029	0	0	0	0	0	0	0	0	0	0	0	0	0	0	0	0	0	0	0	0	0	0	0	0	0	0	0	0	0	2	0	0	0	0	0	0	0	0	0	0	0	0	0	0	0	0	0	0	0
KTU_2032	0	0	0	0	0	0	0	0	0	0	0	0	0	0	0	0	0	0	0	0	0	12	0	0	0	0	0	0	0	2	0	0	0	0	0	0	0	0	0	0	0	0	0	0	0	0	0	0	0
KTU_2040	9	0	0	0	14	16	14	0	0	0	0	0	0	0	0	0	0	0	0	0	0	0	94	0	0	0	100	0	0	0	0	0	0	5	0	9	0	0	0	0	9	0	0	0	0	0	0	0	0
KTU_2058	0	33	17	0	0	0	0	0	0	0	0	0	0	0	0	0	0	0	0	0	0	0	44	13	0	0	0	0	30	0	9	0	0	0	0	0	0	0	0	0	0	0	0	0	0	0	0	0	0
KTU_2068	16	0	11	37	0	10	0	0	30	0	0	0	0	0	0	0	0	0	0	0	0	150	161	0	0	0	43	0	13	37	7	31	10	11	0	0	0	0	33	0	0	0	0	0	0	0	0	0	0
KTU_2070	12	0	12	10	9	9	37	0	0	0	0	10	0	0	0	0	0	0	0	0	0	7	19	29	0	81	0	0	0	0	0	2	0	0	0	0	0	0	0	0	0	19	0	0	0	0	0	0	0
KTU_2081	13	0	0	0	0	7	0	0	0	0	0	0	0	11	0	0	0	0	0	0	0	0	0	0	0	0	0	0	0	0	0	2	0	0	6	24	11	6	15	0	0	0	0	0	0	0	0	0	0
KTU_2095	0	0	0	0	0	0	0	0	0	0	0	0	0	0	0	0	0	0	0	0	0	0	0	0	0	0	0	0	0	0	0	0	0	0	0	0	0	0	0	0	0	0	0	0	0	0	0	0	0
KTU_2097	6	0	0	0	0	0	0	0	0	0	0	0	0	0	0	0	0	0	0	0	0	0	0	18	0	0	0	0	0	0	0	2	0	0	0	0	0	0	0	0	0	0	0	0	0	0	0	0	0
KTU_2105	0	0	0	0	2	0	0	0	0	0	0	0	0	0	0	0	0	0	0	0	0	26	15	0	0	0	0	103	0	0	12	1	0	0	0	0	0	0	0	0	0	0	0	0	0	0	0	0	0
KTU_2112	0	0	0	0	0	0	0	0	0	0	0	0	0	0	0	0	0	0	0	0	0	0	0	0	0	0	0	0	0	0	0	0	2	0	0	0	0	0	0	0	0	0	0	0	0	0	0	0	0
KTU_2114	13	0	8	0	10	16	0	0	0	0	0	0	0	0	0	0	0	0	0	0	0	0	0	0	0	0	0	0	3	0	6	0	2	0	0	0	0	0	3	0	0	0	0	0	0	0	0	0	0
KTU_2127	0	4	0	8	0	0	0	0	0	0	0	0	0	0	0	0	0	0	0	0	0	0	22	0	0	36	0	0	0	0	0	0	2	0	0	0	0	0	0	0	0	0	0	0	0	0	0	0	0
KTU_2140	0	0	0	0	0	0	0	0	0	0	0	0	0	0	0	0	0	0	0	0	0	20	13	0	0	0	0	0	0	0	0	0	2	4	0	0	0	0	0	0	0	0	0	0	0	0	0	0	0
KTU_2142	12	0	0	8	9	10	0	0	0	0	0	0	0	0	0	0	0	0	0	0	0	28	7	0	0	0	0	0	6	0	0	0	8	0	0	0	0	0	0	0	0	0	0	0	0	0	0	0	0
KTU_2148	0	0	0	24	0	0	0	0	0	0	0	0	0	0	0	0	0	0	0	0	0	0	0	0	0	35	0	0	0	0	0	0	0	2	0	0	0	0	0	0	0	0	0	0	0	0	0	0	0
KTU_2170	0	0	0	0	0	0	0	0	0	0	0	0	0	0	0	0	0	0	0	0	0	0	81	0	0	18	0	0	0	0	0	0	0	0	0	0	0	0	0	0	0	0	0	0	0	0	0	0	0
KTU_2178	0	0	0	0	0	0	0	0	0	0	0	0	3	0	0	0	0	0	0	0	0	23	79	0	6	0	0	0	0	0	0	0	0	3	2	0	0	0	0	0	0	0	0	0	0	0	0	0	0
KTU_2181	0	0	0	0	0	0	0	0	0	0	0	0	0	0	0	0	0	0	0	0	0	0	0	0	0	6	0	0	0	0	6	0	0	0	0	0	0	0	0	0	0	0	0	0	0	0	0	0	0
KTU_2186	0	0	46	0	0	0	0	0	0	15	0	0	0	28	0	0	0	0	0	0	0	0	0	0	0	0	0	0	0	0	0	0	0	0	29	0	0	0	0	0	0	10	0	0	0	0	0	0	0
KTU_2209	0	0	0	0	0	0	0	0	0	0	0	0	0	0	0	0	0	0	0	0	0	12	57	10	0	74	0	0	16	0	11	0	0	0	52	0	0	0	0	0	0	0	0	0	0	0	0	0	0
KTU_2219	0	0	0	0	0	0	5	0	0	0	0	0	0	0	0	0	0	0	0	0	0	15	0	0	0	0	0	0	0	0	0	0	0	7	0	0	0	0	0	0	0	0	0	0	0	0	0	0	0
KTU_2221	0	0	0	0	0	0	0	0	0	0	0	0	0	0	0	0	0	0	0	0	0	40	0	0	0	0	0	0	0	0	0	0	0	0	0	2	0	0	0	0	0	0	0	0	0	0	0	0	0
KTU_2226	101	55	30	0	54	0	69	0	0	16	33	0	0	40	0	0	0	0	0	0	0	0	0	0	0	0	0	0	0	0	0	0	0	0	67	170	20	5	0	0	0	0	0	0	0	0	0	0	0
KTU_2232	0	0	20	0	0	0	0	0	0	48	25	0	0	0	0	0	0	0	0	0	0	59	99	0	0	0	0	0	0	0	99	11	9	58	0	7	0	0	0	0	0	0	0	0	0	0	0	0	0
KTU_2247	0	0	0	0	0	0	0	0	0	0	0	0	0	0	0	0	0	0	0	0	0	39	0	0	0	0	0	0	0	0	0	0	0	0	0	0	2	0	0	0	0	0	0	0	0	0	0	0	0
KTU_2251	0	0	0	0	0	0	0	0	0	0	0	0	0	0	0	0	0	0	0	0	0	31	0	0	0	40	0	0	0	0	0	0	0	0	0	0	2	0	0	0	0	0	0	0	0	0	0	0	0
KTU_2254	0	11	0	0	0	0	0	0	0	0	0	0	0	0	0	0	0	0	0	0	0	0	0	0	0	37	0	0	0	0	0	0	0	0	0	0	2	0	0	0	0	0	0	0	0	0	0	0	0
KTU_2259	0	0	0	0	0	0	0	0	0	0	0	0	0	0	0	0	0	0	0	0	0	0	0	0	0	0	0	0	0	0	0	0	0	0	0	0	2	0	0	0	0	0	0	0	0	0	0	0	0
KTU_2265	0	0	0	0	0	0	0	0	0	0	0	0	0	0	0	0	0	0	0	0	0	0	0	0	0	0	0	0	0	0	0	0	0	0	0	0	2	0	0	0	0	0	0	0	0	0	0	0	0
KTU_2281	0	0	0	27	0	0	6	0	13	0	0	0	0	0	0	0	0	0	0	0	0	26	0	0	0	0	0	0	0	25	0	0	16	19	0	0	0	0	15	0	0	0	0	0	0	0	0	0	0
KTU_2285	0	0	0	0	0	0	7	0	0	0	0	0	0	0	0	0	0	0	0	0	0	0	0	0	0	0	0	0	0	0	0	0	0	8	0	0	0	2	0	0	0	0	0	0	0	0	0	0	0
KTU_2296	0	0	0	0	45	0	20	0	0	0	0	0	0	0	0	0	0	0	0	0	0	0	0	0	0	0	0	0	0	0	0	0	0	0	0	0	0	0	2	0	0	0	0	0	0	0	0	0	0
KTU_2303	0	0	0	0	0	0	0	0	0	0	0	0	0	4	0	0	0	0	0	0	0	0	0	0	0	0	0	0	0	0	0	0	0	0	0	0	0	0	2	0	0	0	0	0	0	0	0	0	0
KTU_2315	28	0	0	0	16	0	9	0	4	14	0	0	0	103	0	0	0	0	0	0	0	8	0	0	0	0	0	0	0	0	6	0	0	27	18	10	0	0	0	21	0	44	0	0	0	0	0	0	0
KTU_2320	0	0	0	0	9	0	0	0	0	0	8	0	0	0	0	0	0	0	0	0	0	76	91	0	0	65	0	0	0	0	0	16	0	0	116	0	0	0	0	0	0	0	0	0	0	0	0	0	0
KTU_2322	0	0	7	0	0	18	22	0	0	0	0	0	0	0	0	0	0	0	0	0	0	0	0	0	0	0	0	0	0	0	0	0	8	0	0	0	0	0	0	0	2	14	0	0	0	0	0	0	0
KTU_2330	0	0	0	0	0	0	0	0	0	0	0	0	0	0	0	0	0	0	0	0	0	34	38	63	0	0	0	0	12	0	0	0	0	0	0	0	0	0	0	0	0	0	0	0	0	0	0	0	0
KTU_2339	0	0	0	0	0	0	0	0	0	0	0	0	0	0	0	0	0	0	0	0	0	25	43	0	0	46	0	0	0	0	8	0	0	0	0	0	0	0	0	0	0	0	0	0	0	0	0	0	0
KTU_2344	0	0	0	4	13	0	0	6	0	0	0	0	0	0	0	0	0	0	0	0	0	25	18	0	0	12	0	0	0	0	9	0	15	0	0	0	0	0	0	0	2	0	0	0	0	0	0	0	0
KTU_2362	0	0	0	0	0	0	0	0	0	0	0	0	0	0	0	0	0	0	0	0	0	0	0	0	0	0	0	0	0	0	0	0	0	0	0	0	0	4	0	0	0	0	0	0	0	0	0	0	0
KTU_2368	0	0	0	0	0	0	0	0	0	0	0	0	0	0	0	0	0	0	0	0	0	0	0	0	0	0	0	0	0	0	0	0	0	0	0	0	0	0	5	0	0	2	0	0	0	0	0	0	0
KTU_2382	0	0	0	0	0	6	0	0	0	0	0	0	0	0	0	0	0	0	0	0	0	27	27	0	0	0	0	12	0	0	0	0	0	0	0	0	0	0	0	0	0	0	0	0	0	0	0	0	0
KTU_2406	0	0	0	0	0	0	0	0	0	0	0	0	0	0	0	0	0	0	0	0	0	0	0	0	0	0	0	0	0	0	0	0	0	0	0	0	0	0	0	0	0	0	0	0	0	0	0	0	0
KTU_2408	0	0	0	0	0	0	0	0	0	0	0	0	0	0	0	0	0	0	0	0	0	22	0	0	0	0	0	0	0	0	0	0	0	0	0	0	0	0	0	0	0	0	0	0	0	0	0	0	0
KTU_2410	0	0	0	0	0	0	0	0	0	0	0	0	0	0	0	0	0	0	0	0	0	0	109	0	0	0	0	0	6	0	0	0	0	0	0	0	0	0	0	0	0	0	0	0	0	0	0	0	0
KTU_2411	0	0	0	0	0	0	0	8	0	0	0	0	0	0	0	0	0	0	0	0	0	0	0	0	0	0	0	0	0	0	5	0	0	18	0	0	0	0	0	0	0	0	0	0	0	0	0	0	0
KTU_2413	0	0	0	0	0	0	0	3	0	0	0	0	0	0	0	0	0	0	0	0	0	0	0	0	0	14	44	0	0	0	0	0	0	0	0	0	0	0	0	0	0	0	0	0	0	0	0	0	0
KTU_2416	0	0	0	0	0	0	0	0	0	0	0	0	0	0	0	0	0	0	0	0	0	0	0	0	0	37	0	0	0	0	0	0	0	0	0	0	0	0	0	0	0	0	0	0	0	0	0	0	0
KTU_2418	0	0	0	0	19	0	0	0	0	0	0	0	0	0	0	0	0	0	0	0	0	29	23	33	0	151	0	0	0	0	0	0	17	0	0	0	0	0	0	0	0	0	0	0	0	0	0	0	0
KTU_2420	0	0	0	0	0	0	0	0	0	0	0	0	0	0	0	0	0	0	0	0	0	0	0	0	0	0	0	0	0	0	0	0	0	0	0	0	0	0	0	0	0	0	0	0	0	0	0	0	0
KTU_2424	0	0	0	0	0	0	0	0	0	0	0	0	0	0	0	0	0	0	0	0	0	45	0	0	0	47	0	0	0	0	0	0	0	0	0	0	0	0	0	0	0	0	0	0	0	0	0	0	0
KTU_2425	0	0	0	0	0	0	36	0	0	0	0	0	4	0	0	0	0	0	0	0	0	0	0	0	0	0	0	0	0	0	0	0	0	0	0	0	0	0	0	0	0	0	0	0	0	0	0	0	0
KTU_2433	13	0	0	0	0	18	15	0	0	0	0	0	0	0	0	0	0	0	0	0	0	33	0	0	0	0	0	0	0	0	7	0	0	4	0	0	0	0	0	0	0	0	0	0	0	0	0	0	0
KTU_2437	12	0	0	0	16	9	0	0	0	0	0	0	0	0	0	0	0	0	0	0	0	0	49	14	0	0	19	0	8	0	0	0	0	0	0	0	0	0	0	0	0	0	0	0	0	0	0	0	0
KTU_2443	0	0	0	0	0	0	0	0	58	0	0	0	1	10	0	0	0	0	0	0	0	0	0	0	0	0	0	0	0	0	0	0	0	0	0	0	0	0	0	0	0	0	0	7	0	0	0	0	0
KTU_2447	0	0	0	0	0	0	0	0	0	0	0	0	0	0	0	0	0	0	0	0	0	137	119	59	0	116	0	0	50	0	0	0	0	0	0	0	0	0	0	0	0	0	0	0	0	0	0	0	0
KTU_2449	0	0	0	0	0	0	0	0	0	0	0	0	0	0	0	0	0	0	0	0	0	0	0	31	0	17	0	0	0	0	0	0	0	0	0	0	0	0	0	0	0	0	0	0	0	0	0	0	0
KTU_2450	0	0	0	0	0	0	0	0	0	0	0	0	0	0	0	0	0	0	0	0	0	0	0	0	0	0	0	0	0	0	0	0	0	0	0	0	0	0	0	0	0	0	0	0	0	0	0	0	0
KTU_2451	0	0	0	0	0	0	0	0	0	0	0	0	0	0	0	0	0	0	0	0	0	0	0	0	0	0	0	0	0	0	0	0	0	0	0	0	0	0	0	0	0	0	0	0	0	0	0	0	0
KTU_2455	0	0	0	0	0	0	0	0	0	0	0	0	0	0	0	0	0	0	0	0	0	25	144	0	0	32	151	0	0	0	0	0	0	0	0	0	0	0	0	0	0	0	0	0	0	0	0	0	0
KTU_2460	0	1	0	11	0	0	0	0	38	0	6	0	0	0	0	0	0	0	0	0	0	0	0	0	0	0	0	0	0	44	0	12	0	0	0	0	0	0	0	0	0	0	0	0	0	0	0	0	0
KTU_2464	0	0	1	0	0	0	0	0	0	0	0	0	0	0	0	0	0	0	0	0	0	0	0	17	0	0	0	0	0	0	0	0	0	0	0	0	0	0	0	0	0	0	0	0	0	0	0	0	0
KTU_2466	41	54	15	0	9	0	0	0	0	0	0	0	0	0	0	0	0	0	0	0	0	63	22	0	68	0	0	0	0	0	0	0	0	0	0	0	0	14	0	0	0	0	0	0	0	0	0	0	0
KTU_2474	7	17	15	8	1	0	0	0	0	0	0	0	0	0	0	0	0	0	0	0	0	0	0	0	0	0	0	0	0	0	0	0	0	0	0	0	6	0	0	0	0	0	0	0	0	0	0	0	0
KTU_2481	41	0	0	0	0	1	10	0	0	0	31	0	0	0	0	0	0	0	0	0	0	0	0	0	0	0	0	0	0	0	14	30	0	0	0	80	0	0	0	0	0	0	0	0	0	0	0	0	0
KTU_2482	0	0	0	0	0	1	0	0	0	0	0	0	0	0	0	0	0	0	0	0	0	0	0	0	0	0	0	0	0	0	0	26	0	0	6	0	0	0	0	0	0	0	0	0	0	0	0	0	0
KTU_2490	0	0	0	0	0	0	0	0	62	1	0	0	0	0	0	0	0	0	0	0	0	0	0	0	0	0	0	0	0	10	0	0	0	0	0	0	0	0	0	0	0	0	0	0	0	0	0	0	0
KTU_2491	0	0	0	0	0	0	0	0	0	1	0	0	0	0	0	0	0	0	0	0	0	0	0	0	0	0	0	0	0	0	0	0	0	0	0	0	0	0	0	0	0	0	0	0	0	0	0	0	0
KTU_2495	0	0	0	0	0	22	39	0	0	0	0	0	1	18	0	0	0	0	0	0	0	0	0	0	0	50	0	0	0	0	0	5	0	10	13	19	19	0	0	0	22	114	0	0	0	0	0	0	0
KTU_2499	0	0	21	0	14	53	21	0	0	0	0	0	0	0	0	0	0	0	0	0	0	72	0	0	0	7	0	0	0	0	28	0	0	41	0	0	0	0	0	0	20	0	0	0	0	0	0	0	0
KTU_2500	0	0	0	0	0	0	0	0	0	12	0	0	0	0	0	0	0	0	0	0	0	0	0	0	0	0	0	0	0	0	74	1	0	0	0	0	0	0	0	0	0	0	0	0	0	0	0	0	0
KTU_2505	0	0	0	0	3	28	0	2	0	1	0	0	0	0	0	0	0	0	0	0	0	0	0	0	0	0	0	0	0	0	28	0	1	2	0	0	0	0	0	0	21	0	0	0	0	0	0	0	0
KTU_2508	0	0	0	0	7	0	0	0	17	0	0	0	0	0	0	0	0	0	0	0	0	0	0	0	0	0	0	0	0	0	0	0	68	1	0	17	0	0	0	0	18	21	0	0	0	0	0	0	0
KTU_2510	17	0	0	0	10	0	15	0	0	0	0	9	0	0	0	0	0	0	0	0	0	0	0	0	0	0	0	0	0	0	0	0	9	0	1	32	0	0	0	0	4	38	0	0	0	0	0	0	0
KTU_2511	0	25	0	0	11	0	0	0	0	0	0	0	0	0	0	0	0	0	0	0	0	0	0	0	0	0	0	0	0	0	0	0	0	0	1	0	52	0	11	0	0	0	0	0	0	0	0	0	0
KTU_2512	0	16	0	0	0	0	0	0	0	0	0	0	0	0	0	0	0	0	0	0	0	66	0	0	0	28	0	0	0	0	0	0	0	0	1	0	0	0	0	0	0	0	0	0	0	0	0	0	0
KTU_2515	8	0	11	0	0	0	0	0	0	0	0	0	0	11	0	0	0	0	0	0	0	0	0	0	0	0	0	0	0	0	0	0	7	0	36	6	9	0	0	0	0	0	0	0	0	0	0	0	0
KTU_2518	0	0	29	0	0	24	0	0	0	0	0	0	0	0	0	0	0	0	0	0	0	0	0	0	0	0	0	0	0	0	0	0	0	0	13	7	0	13	8	0	0	21	0	0	0	0	0	0	0
KTU_2519	0	0	0	0	0	0	0	0	0	0	0	0	0	15	0	0	0	0	0	0	0	0	0	0	0	0	0	0	0	0	0	10	0	0	65	0	0	0	8	0	0	0	0	0	0	0	0	0	0
KTU_2523	0	0	0	0	0	0	0	0	0	0	0	0	9	0	0	0	0	0	0	0	0	20	12	0	0	0	12	0	20	0	0	0	0	0	0	9	0	0	0	0	0	0	0	0	0	0	0	0	0
KTU_2524	0	0	0	0	0	0	0	0	0	0	0	0	0	0	0	0	0	0	0	0	0	0	0	0	0	38	0	87	0	0	0	0	0	0	0	0	0	0	0	0	0	0	0	0	0	0	0	0	0
KTU_2525	0	0	0	0	0	9	0	0	0	0	0	0	0	0	0	0	0	0	0	0	0	0	21	0	0	0	0	0	0	0	0	15	3	0	0	0	0	0	0	0	0	0	0	0	0	0	0	0	0
KTU_2526	0	0	0	0	0	0	0	0	0	0	0	0	0	0	0	0	0	0	0	0	0	0	0	0	0	0	0	0	0	0	0	0	0	0	0	0	0	0	0	0	0	0	0	0	0	0	0	0	0
KTU_2527	0	15	0	0	0	0	0	0	0	0	0	0	0	0	0	0	0	0	0	0	0	0	0	0	0	0	0	0	0	0	0	0	0	0	0	0	7	9	0	0	0	0	0	0	0	0	0	0	0
KTU_2529	0	0	0	0	0	0	0	0	0	0	0	0	0	0	0	0	0	0	0	0	0	0	14	0	0	0	0	0	0	0	0	0	0	0	0	0	0	0	0	0	0	0	0	0	0	0	0	0	0
KTU_2531	0	0	0	0	0	0	0	0	0	0	0	0	0	0	0	0	0	0	0	0	0	0	0	0	0	0	0	0	0	0	0	0	0	0	0	0	0	0	0	0	0	0	0	0	0	0	0	0	0
KTU_2532	0	0	7	14	0	0	0	0	0	0	0	0	0	0	0	0	0	0	0	0	0	0	109	0	0	0	0	0	0	0	0	0	0	0	0	0	0	0	0	0	0	0	0	0	0	0	0	0	0
KTU_2534	0	0	0	0	0	0	0	0	0	0	0	0	0	0	0	0	0	0	0	0	0	0	0	0	0	11	0	0	0	0	0	0	0	0	0	0	0	0	0	0	0	0	0	0	0	0	0	0	0
KTU_2535	0	0	27	0	0	0	0	0	0	0	0	0	0	0	0	0	0	0	0	0	0	0	0	0	0	0	0	0	0	0	0	0	0	0	0	0	0	18	0	0	0	0	0	0	0	0	0	0	0
KTU_2537	0	0	0	0	0	0	0	0	0	0	0	0	0	0	0	0	0	0	0	0	0	0	0	0	0	0	0	0	0	0	0	0	0	0	0	0	0	0	0	0	0	0	0	0	0	0	0	0	0
KTU_2538	0	0	0	0	0	0	0	0	0	7	0	0	0	0	0	0	0	0	0	0	0	50	29	0	0	29	0	0	0	0	0	18	0	0	0	0	0	0	0	0	0	0	0	0	0	0	0	0	0
KTU_2539	0	0	0	0	0	0	0	0	0	0	0	0	0	0	0	0	0	0	0	0	0	91	31	0	0	0	0	0	0	0	0	0	0	0	0	0	0	0	0	0	0	0	0	0	0	0	0	0	0
KTU_2540	0	0	0	0	0	0	0	0	0	0	0	0	0	0	0	0	0	0	0	0	0	0	0	0	0	0	0	0	0	0	0	0	0	0	0	0	0	0	0	0	0	0	0	0	0	0	0	0	0
KTU_2542	0	0	0	0	0	0	0	0	0	0	0	0	0	0	0	0	0	0	0	0	0	0	42	0	0	8	0	0	0	0	0	5	0	0	0	0	0	0	0	0	0	0	0	0	0	0	0	0	0
KTU_2544	0	0	13	0	12	0	0	0	0	0	0	0	0	0	0	0	0	0	0	0	0	0	0	8	0	0	0	0	0	0	0	0	0	0	0	24	0	0	0	0	0	23	0	0	0	0	0	0	0
KTU_2546	0	0	0	0	0	0	0	0	0	0	0	0	0	0	0	0	0	0	0	0	0	0	0	0	32	0	0	0	0	0	0	0	0	0	0	0	0	0	0	0	0	0	0	0	0	0	0	0	0
KTU_2547	0	0	0	0	0	0	6	0	31	4	0	13	0	10	0	0	0	0	0	0	0	39	0	0	0	0	0	0	12	0	0	0	0	0	67	0	0	42	0	0	0	6	0	0	0	0	0	0	0
KTU_2548	33	25	12	0	1	0	0	0	0	0	0	0	0	10	0	0	0	0	0	0	0	115	0	0	0	21	0	0	0	0	0	0	0	0	7	0	7	0	0	0	0	0	0	0	0	0	0	0	0
KTU_2550	0	45	0	0	0	0	0	0	0	0	0	5	0	0	0	0	0	0	0	0	0	0	13	0	0	0	0	0	0	0	0	0	0	0	16	0	17	0	0	0	0	0	0	0	0	0	0	0	0
KTU_2551	0	0	0	0	0	0	0	0	0	0	0	0	0	0	0	0	0	0	0	0	0	0	9	0	61	0	0	0	0	0	0	0	0	0	0	0	0	0	0	0	0	0	0	0	0	0	0	0	0
KTU_2552	0	0	0	0	0	0	0	0	0	0	0	0	0	0	0	0	0	0	0	0	0	0	0	0	0	67	0	0	0	0	7	0	5	0	11	0	0	0	0	0	0	0	0	0	0	0	0	0	0
KTU_2553	6	0	0	0	0	39	12	0	0	0	0	0	0	0	0	0	0	0	0	0	0	0	0	0	0	57	0	0	3	0	9	0	0	14	0	9	0	0	0	0	20	6	0	0	0	0	0	0	0
KTU_2554	19	12	41	19	17	0	0	0	0	0	0	0	0	0	0	0	0	0	0	0	0	0	89	17	0	17	0	0	0	0	0	0	0	0	0	0	0	12	0	0	0	0	0	0	0	0	0	0	0
KTU_2555	0	4	0	3	0	11	26	0	0	8	0	6	0	0	0	0	0	0	0	0	0	0	0	0	0	0	0	0	5	0	7	27	11	9	0	8	0	0	0	0	10	0	0	0	0	0	0	0	0
KTU_2556	49	27	21	54	13	47	30	0	31	16	0	4	0	4	0	0	0	0	0	0	0	0	8	0	0	41	0	0	0	24	12	19	5	11	28	14	10	0	5	0	16	0	0	0	0	0	0	0	0
KTU_2557	0	0	6	0	0	0	0	0	0	0	0	0	0	0	0	0	0	0	0	0	0	6	0	0	0	0	0	0	0	0	0	0	0	0	0	0	0	0	0	0	0	0	0	0	0	0	0	0	0
KTU_2558	22	0	0	0	14	26	19	0	0	0	0	0	0	0	0	0	0	0	0	0	0	19	0	0	0	0	0	0	0	0	0	0	0	14	0	0	5	0	2	0	0	0	0	0	0	0	0	0	0
KTU_2559	0	159	0	6	0	0	0	0	0	0	0	0	0	0	0	0	0	0	0	0	0	0	0	0	0	0	0	0	0	0	0	0	0	0	0	0	148	30	0	0	0	0	0	0	0	0	0	0	0
KTU_2560	24	0	0	0	255	0	0	10	0	0	0	0	13	0	0	0	0	0	0	0	0	5	0	0	0	0	0	9	0	0	0	0	0	0	0	0	0	0	0	74	3	11	0	0	0	0	0	0	0
KTU_2561	0	0	0	0	0	0	0	0	0	0	0	0	0	0	0	0	0	0	0	0	0	20	3	0	0	66	52	0	0	3	0	0	0	0	0	0	0	0	0	0	0	0	0	0	0	0	0	0	0
KTU_2562	0	0	4	15	7	0	0	0	0	0	0	0	0	0	0	0	0	0	0	0	0	42	126	0	0	0	0	0	15	0	10	13	17	4	0	0	0	0	3	0	0	0	0	0	0	0	0	0	0
KTU_2563	0	82	0	0	0	41	0	39	53	30	27	0	0	27	0	0	0	0	0	0	0	26	0	0	0	0	0	0	13	27	65	51	0	86	30	18	129	37	0	0	52	11	0	0	0	0	0	0	0
KTU_2564	0	0	0	0	0	0	0	0	0	0	0	0	0	0	0	0	0	0	0	0	0	53	0	0	0	0	0	0	0	0	0	0	0	0	0	0	32	11	0	0	0	0	0	0	0	0	0	0	0
KTU_2565	0	26	0	116	0	0	0	0	24	0	0	0	0	0	0	0	0	0	0	0	0	0	0	0	0	0	0	0	0	80	0	9	19	0	0	0	0	0	36	0	0	0	0	0	0	0	0	0	0
KTU_2566	15	0	0	0	0	0	0	0	0	0	0	12	0	0	0	0	0	0	0	0	0	72	42	0	0	0	0	0	0	0	5	25	0	0	53	0	22	0	0	0	0	0	0	0	0	0	0	0	0
KTU_2567	0	0	0	0	0	0	9	0	24	0	0	0	35	24	0	12	0	0	0	0	0	47	0	0	0	0	0	0	0	0	0	0	13	34	0	0	0	0	0	0	0	0	0	0	0	0	0	23	0
KTU_2568	22	0	21	15	14	4	0	0	0	0	0	0	0	0	0	0	0	0	0	0	0	31	23	0	5	0	0	70	6	0	0	8	10	8	9	0	0	0	0	0	0	0	0	0	0	0	0	0	0
KTU_2569	0	0	0	0	0	0	0	0	0	0	0	0	0	0	0	0	0	0	0	0	0	68	52	0	0	25	80	63	0	0	0	0	0	0	0	0	0	0	0	0	0	0	0	0	0	0	0	0	0
KTU_2570	30	8	0	0	0	39	18	0	0	14	32	0	9	17	0	0	0	0	0	0	0	0	57	0	0	0	0	0	0	0	26	41	0	0	30	37	19	0	0	0	28	18	0	0	0	0	0	0	0
KTU_2571	0	0	0	0	18	30	41	0	0	0	0	0	0	0	0	0	0	0	0	0	0	0	0	23	0	46	0	0	0	0	0	13	10	0	0	0	0	0	0	0	13	27	0	0	0	0	0	0	0
KTU_2572	0	0	0	3	0	0	0	0	0	0	0	0	0	0	0	0	0	0	0	0	0	35	32	0	0	0	0	0	0	0	0	0	0	0	0	0	0	0	0	0	0	0	0	0	0	0	0	0	0
KTU_2573	0	0	73	0	0	0	0	11	0	0	0	8	0	18	0	0	0	0	0	0	0	0	0	0	0	17	0	0	0	0	0	0	16	49	5	0	0	15	0	15	0	8	0	0	0	0	0	0	0
KTU_2574	0	0	22	0	25	0	0	0	0	0	0	0	0	0	0	0	0	0	0	0	0	89	90	0	0	125	0	0	21	0	10	0	0	0	0	0	0	0	0	0	0	0	0	0	0	0	0	0	0
KTU_2575	0	0	0	0	5	4	0	0	0	0	0	0	0	0	0	0	0	0	0	0	0	0	46	0	0	0	0	0	0	0	0	0	0	0	0	0	0	0	0	0	0	0	0	0	0	0	0	0	0
KTU_2576	0	0	0	0	14	0	0	0	0	0	0	0	0	0	0	0	0	0	0	0	0	12	43	0	0	48	91	54	0	0	0	0	0	0	11	0	0	0	0	0	0	5	0	0	0	0	0	0	0
KTU_2577	21	21	5	0	7	0	28	0	0	12	0	0	0	0	2	0	0	0	0	0	0	0	0	0	6	0	0	0	0	0	0	0	0	49	0	55	50	10	8	20	14	9	0	0	0	0	0	0	0
KTU_2578	0	0	0	0	0	0	0	0	0	0	0	0	0	0	0	0	0	0	0	0	0	0	28	0	0	0	0	0	0	0	0	0	0	0	0	0	0	0	0	0	0	0	0	0	0	0	0	0	0
KTU_2579	0	0	0	0	0	0	0	0	0	0	0	0	0	0	0	0	0	0	0	0	0	0	0	0	0	0	0	0	0	0	0	0	0	0	0	0	0	0	0	0	0	0	0	0	0	0	0	0	0
KTU_2580	18	12	0	0	0	67	47	0	0	7	0	9	0	0	0	0	0	0	0	0	0	55	0	0	0	0	32	0	0	0	0	29	19	25	0	7	8	0	0	0	24	0	0	0	0	0	0	0	0
KTU_2581	0	0	0	0	0	0	0	0	0	0	0	0	0	0	0	0	0	0	0	0	0	0	0	0	24	0	0	0	0	0	0	0	0	0	0	0	0	0	0	0	0	0	0	0	0	0	0	0	0
KTU_2582	0	0	0	0	0	55	0	0	0	0	0	0	0	0	0	0	0	0	0	0	0	29	74	0	0	0	0	0	0	0	0	11	0	0	0	0	0	9	0	0	84	12	0	0	0	0	0	0	0
KTU_2583	0	0	0	0	0	0	0	0	0	0	0	11	132	23	0	0	0	0	0	0	0	0	0	0	0	0	0	0	0	0	0	0	0	56	19	0	0	26	0	0	0	0	0	0	0	0	0	0	0
KTU_2584	0	0	0	0	0	24	17	0	0	0	0	0	0	0	0	0	0	0	0	0	0	0	0	0	0	0	0	0	0	0	7	0	0	0	0	0	0	0	0	0	7	0	0	0	0	0	0	0	0
KTU_2585	0	0	0	0	0	0	0	0	0	0	0	0	0	0	0	0	0	0	0	0	0	0	118	0	0	0	0	0	0	0	0	0	0	0	0	0	0	0	0	0	0	0	0	0	0	0	0	0	0
KTU_2586	0	6	0	0	0	12	16	0	0	0	0	0	0	0	0	0	0	0	0	0	0	0	27	10	0	0	0	0	0	0	0	0	9	0	10	0	0	0	0	0	0	0	0	0	0	0	0	0	0
KTU_2587	7	0	6	0	7	0	0	0	0	0	0	0	0	0	0	0	0	0	0	0	0	0	0	0	0	0	0	0	5	0	0	7	10	0	16	0	0	0	0	0	0	0	0	0	0	0	0	0	0
KTU_2588	24	0	14	0	0	0	0	0	0	15	0	0	0	0	0	0	0	0	0	0	0	0	176	0	0	0	0	0	0	0	13	0	0	0	7	20	14	8	0	0	0	17	0	0	0	0	0	0	0
KTU_2589	0	0	0	0	0	0	0	0	0	0	0	0	0	0	0	0	0	0	0	0	0	0	33	0	0	0	0	0	7	0	0	0	6	0	0	0	0	0	0	0	0	0	0	0	0	0	0	0	0
KTU_2590	0	0	0	0	14	20	0	0	0	0	0	0	0	0	0	0	0	0	0	0	0	0	0	0	0	0	0	0	0	0	0	0	0	0	12	0	0	0	12	0	0	0	0	0	0	0	0	0	0
KTU_2591	0	0	0	0	0	0	0	2	0	0	0	0	0	0	0	0	0	0	0	0	0	0	25	0	0	106	0	0	6	0	0	13	25	8	0	0	0	0	0	0	0	0	0	0	0	0	0	0	0
KTU_2592	0	0	0	0	19	0	0	0	0	0	0	0	0	0	0	0	0	0	0	0	0	28	35	0	0	100	0	0	0	0	0	0	0	0	0	0	0	0	0	0	0	0	0	0	0	0	0	0	0
KTU_2593	18	0	0	69	0	20	0	0	0	0	22	11	0	0	0	0	0	0	0	0	0	0	0	0	0	0	0	0	0	0	0	50	0	0	0	17	26	10	80	6	47	0	0	0	0	0	0	0	0
KTU_2594	14	133	17	0	0	12	10	0	0	0	15	11	0	0	0	0	0	0	0	0	0	0	0	0	0	0	0	0	0	0	12	23	21	0	0	11	134	25	9	0	0	13	0	0	0	0	0	0	0
KTU_2595	0	0	0	0	0	0	0	0	0	0	0	0	0	0	0	0	0	0	0	0	0	0	0	0	0	0	0	0	0	0	0	0	0	0	0	0	0	0	0	0	0	0	0	0	0	0	0	0	0
KTU_2596	0	0	0	0	0	0	32	0	0	0	0	0	0	0	0	0	0	0	0	0	0	51	75	0	0	0	0	0	0	0	0	0	0	0	0	0	0	0	0	0	0	18	0	0	0	0	0	0	0
KTU_2597	0	13	0	0	0	25	21	0	0	0	0	0	0	0	0	0	0	0	0	0	0	32	18	0	0	0	0	0	0	0	20	35	32	0	0	0	0	0	0	0	0	0	0	0	0	0	0	0	0
KTU_2598	99	0	0	0	0	0	13	0	0	0	0	0	0	0	0	0	0	0	0	0	0	0	0	0	0	0	0	0	0	0	0	0	0	0	0	165	15	0	5	0	0	0	0	0	0	0	0	0	0
KTU_2599	0	0	15	0	0	10	0	0	0	0	0	0	0	0	0	0	0	0	0	0	0	52	31	0	0	71	39	0	0	0	0	0	0	0	0	0	0	0	0	0	0	0	0	0	0	0	0	0	0
KTU_2600	0	0	0	4	12	0	0	0	0	0	0	0	0	0	0	0	0	0	0	0	0	41	61	10	0	22	15	31	0	0	0	0	0	0	0	0	0	0	0	0	0	0	0	0	0	0	0	0	0
KTU_2601	0	0	0	0	0	0	0	0	0	0	0	0	0	0	0	0	0	0	0	0	0	78	75	0	0	47	13	0	0	0	0	0	0	0	0	0	0	0	0	0	0	0	0	0	0	0	0	0	0
KTU_2602	0	0	0	0	0	0	0	0	0	0	0	0	0	0	0	0	0	0	0	0	0	0	88	82	45	363	0	8	0	0	0	0	0	0	0	0	0	0	0	0	0	0	0	0	0	0	0	0	0
KTU_2603	0	0	0	0	0	0	0	0	0	0	0	0	0	0	0	0	0	0	0	0	0	0	0	0	0	0	0	0	0	0	0	0	0	0	0	0	0	0	0	0	0	0	0	0	0	0	0	0	0
KTU_2604	0	10	0	26	10	50	66	13	78	24	0	33	0	0	0	0	0	0	0	0	0	156	21	0	0	74	0	0	21	46	36	32	32	13	11	0	0	0	11	0	39	29	0	0	0	0	0	0	0
KTU_2605	16	0	0	51	0	0	0	0	0	0	12	30	0	0	0	0	0	0	0	0	0	0	0	0	0	0	0	0	0	0	0	0	0	0	0	42	126	27	32	0	0	0	0	0	0	0	0	0	0
KTU_2606	0	0	0	0	0	0	0	0	0	0	0	0	0	0	0	0	0	0	0	0	0	0	0	0	0	0	0	0	0	0	0	0	0	0	0	0	0	0	0	0	0	0	0	0	0	0	0	0	0
KTU_2607	0	0	0	0	0	28	60	0	0	0	0	0	0	22	0	0	0	0	0	0	0	0	38	0	0	0	0	0	0	0	0	43	0	0	36	34	0	0	0	0	40	112	0	0	0	0	0	0	0
KTU_2608	0	0	0	0	0	0	0	0	240	39	0	0	23	0	0	0	0	0	0	0	0	0	0	0	0	0	0	0	0	11	0	0	0	5	0	0	0	0	0	0	0	0	0	0	0	0	0	0	0
KTU_2609	6	0	0	0	0	0	0	0	0	0	0	0	0	0	0	0	0	0	0	0	0	30	133	0	0	11	20	0	0	0	0	0	0	0	0	0	0	0	0	0	0	0	0	0	0	0	0	0	0
KTU_2610	0	0	0	0	0	0	0	0	0	0	0	0	0	0	0	0	0	0	0	0	0	0	0	0	0	0	0	0	0	0	0	0	0	0	0	0	0	0	0	0	0	0	0	0	0	0	0	0	0
KTU_2611	0	0	0	0	8	16	24	0	0	0	0	0	0	0	0	0	0	0	0	0	0	0	42	0	40	29	0	0	0	0	0	0	0	0	0	0	0	0	0	0	0	16	0	0	0	0	0	0	0
KTU_2612	0	0	0	0	0	0	0	0	0	0	0	0	0	0	0	0	0	0	0	0	0	0	0	0	0	0	0	0	0	0	0	0	0	0	0	0	0	0	0	0	0	0	0	0	0	0	0	0	0
KTU_2613	0	0	0	13	0	11	0	0	0	0	0	0	0	0	0	0	0	0	0	0	0	69	0	0	0	48	0	0	0	0	0	24	0	0	0	0	0	6	0	0	0	0	0	0	0	0	0	0	0
KTU_2614	0	0	0	0	0	0	0	0	0	0	0	0	0	0	0	0	0	0	0	0	0	0	0	0	0	0	0	0	0	0	0	0	0	0	0	0	0	0	0	0	0	0	0	0	0	0	0	0	0
KTU_2615	0	0	0	0	0	0	0	0	0	0	0	0	0	0	0	0	0	0	0	0	0	39	19	0	0	0	0	0	0	0	0	0	0	0	0	0	0	0	0	0	0	0	0	0	0	0	0	0	0
KTU_2616	0	0	0	18	0	0	0	0	0	0	0	0	0	0	0	0	0	0	0	0	0	77	9	0	0	180	0	0	0	0	0	0	0	0	0	0	0	0	0	0	0	0	0	0	0	0	0	0	0
KTU_2617	0	0	0	0	0	0	0	0	0	0	0	0	0	0	0	0	0	0	0	0	0	0	0	0	0	0	105	0	0	0	0	0	0	0	0	0	0	0	0	0	0	0	0	0	0	0	0	0	0
KTU_2618	0	0	0	0	0	0	0	0	0	0	0	0	0	0	0	0	0	0	0	0	0	47	99	0	0	94	0	0	7	0	0	0	0	0	0	0	0	0	0	0	0	0	0	0	0	0	0	0	0
KTU_2619	0	0	0	32	0	0	0	0	0	0	0	0	0	0	0	0	0	0	0	0	0	0	0	36	0	7	116	0	0	0	0	7	0	0	0	0	0	0	0	0	0	0	0	0	0	0	0	0	0
KTU_2620	0	2	0	0	0	10	0	0	0	5	5	6	0	0	0	0	0	0	0	0	0	30	0	0	0	0	0	0	10	0	10	0	24	11	0	0	0	0	0	0	0	4	0	0	0	0	0	0	0
KTU_2621	0	0	51	38	0	0	0	0	0	0	0	0	0	0	0	0	0	0	0	0	0	0	0	0	0	0	17	0	0	0	0	0	0	0	0	0	0	18	0	0	0	0	0	0	0	0	0	0	0
KTU_2622	0	0	0	0	0	0	13	0	0	0	10	0	4	0	0	0	0	0	0	0	0	0	65	0	0	0	0	0	0	0	0	57	0	6	15	12	6	0	0	0	6	11	0	0	0	0	0	0	0
KTU_2623	12	0	4	0	0	37	12	8	0	4	17	13	15	0	0	0	0	0	0	0	0	0	15	0	11	0	0	66	0	0	4	50	0	12	0	33	0	0	0	0	42	11	0	0	0	0	0	0	0
KTU_2624	0	0	0	0	0	0	0	0	0	2	0	3	0	0	0	0	0	0	0	0	0	0	0	27	0	0	0	0	0	0	0	0	7	3	0	0	0	0	0	0	0	0	0	0	0	0	0	0	0
KTU_2625	18	0	0	0	17	16	30	0	22	0	0	0	0	0	0	0	0	0	0	0	0	0	0	0	0	0	0	0	0	24	11	7	14	0	10	7	0	0	0	0	0	0	0	0	0	0	0	0	0
KTU_2626	8	10	0	0	0	0	0	0	0	0	0	0	0	0	0	0	0	0	0	0	0	0	0	18	0	0	0	0	3	0	0	4	0	0	23	0	0	0	0	0	0	0	0	0	0	0	0	0	0
KTU_2627	0	0	0	15	0	16	20	0	0	0	0	0	0	0	0	0	0	0	0	0	0	0	0	0	0	0	0	0	0	0	13	12	0	31	0	0	0	0	0	0	0	0	0	0	0	0	0	0	0
KTU_2628	0	0	0	10	0	0	0	0	0	0	0	0	0	0	0	0	0	0	0	0	0	87	35	0	0	0	0	0	0	0	0	0	0	0	0	0	0	0	0	0	0	0	0	0	0	0	0	0	0
KTU_2629	0	0	0	0	0	0	0	12	0	0	0	0	10	8	0	0	0	0	0	0	0	46	138	12	0	29	26	0	0	0	0	0	0	0	0	0	0	9	0	0	0	0	0	0	0	0	0	0	0
KTU_2630	0	0	0	0	0	0	0	0	0	0	0	0	0	0	397	0	0	0	0	0	0	0	0	0	0	0	0	0	0	0	0	0	0	0	0	0	0	0	0	0	0	0	0	0	0	0	0	0	0
KTU_2631	0	0	0	0	14	9	0	0	0	0	0	0	0	0	0	0	0	0	0	0	0	0	19	0	0	49	58	0	0	0	0	0	0	0	0	0	0	0	0	0	0	0	0	0	0	0	0	0	0
KTU_2632	0	0	7	0	0	0	0	0	0	0	0	0	0	0	0	0	0	0	0	0	0	9	0	0	0	0	0	0	0	0	0	0	0	0	0	0	0	0	0	0	0	0	0	0	0	0	0	0	0
KTU_2633	0	31	0	32	9	0	0	0	0	0	0	0	0	0	0	0	0	0	0	0	0	74	0	0	40	94	223	25	0	0	0	0	16	0	10	0	0	0	0	0	12	0	0	0	0	0	0	0	0
KTU_2634	0	0	0	0	0	0	0	0	0	0	0	0	0	0	0	0	0	0	0	0	0	0	96	0	0	0	0	0	0	0	0	0	0	0	0	0	0	0	0	0	0	0	0	0	0	0	0	0	0
KTU_2635	28	0	0	0	0	8	25	0	0	0	0	0	11	12	0	0	0	0	0	0	0	0	0	0	0	0	0	0	0	0	0	0	0	41	57	24	0	0	0	0	0	0	0	0	0	0	0	0	0
KTU_2636	9	0	9	0	0	26	21	0	0	3	11	6	0	17	0	0	0	0	0	0	0	6	0	0	0	0	0	0	0	0	7	35	0	0	84	0	10	0	0	0	17	0	0	0	0	0	0	0	0
KTU_2637	5	0	12	0	0	27	13	0	0	20	7	0	0	0	0	0	0	0	0	0	0	0	0	0	0	0	40	0	0	0	10	21	0	0	0	48	10	9	0	0	61	35	0	0	0	0	0	0	0
KTU_2638	0	0	21	27	0	0	11	0	0	0	0	0	0	0	0	0	0	0	0	0	0	54	55	0	0	36	0	0	0	0	0	0	0	24	0	0	0	16	9	0	0	52	0	0	0	0	0	0	0
KTU_2639	10	0	0	0	7	21	9	0	0	0	0	0	0	0	0	0	0	0	0	0	0	11	0	0	25	0	0	0	0	0	0	5	8	0	0	0	6	0	0	0	9	8	0	0	0	0	0	0	0
KTU_2640	0	0	0	0	0	0	0	0	0	0	0	0	0	0	0	0	0	0	0	0	0	0	0	0	0	0	0	0	0	0	0	0	0	0	0	0	0	0	0	0	0	7	0	0	0	0	0	0	0
KTU_2641	0	0	0	0	8	0	0	0	0	0	0	0	0	0	0	0	0	0	0	0	0	0	35	15	0	0	25	0	0	0	0	0	0	0	0	0	0	0	0	0	0	0	0	0	0	0	0	0	0
KTU_2642	0	0	0	0	0	0	0	0	71	0	0	0	0	0	0	0	0	0	0	0	0	0	0	0	0	18	0	0	0	19	0	0	0	0	8	0	0	0	8	0	0	0	0	0	0	0	0	0	0
KTU_2643	0	0	0	0	0	0	0	0	0	0	0	0	0	0	0	0	0	0	0	0	0	0	0	0	0	76	6	0	0	0	0	0	0	0	0	0	0	0	0	0	0	0	0	0	0	0	0	0	0
KTU_2644	0	0	0	0	0	0	0	3	9	0	0	0	0	0	0	0	0	0	0	0	0	0	28	0	0	0	0	0	0	0	7	0	0	0	0	0	0	0	0	0	0	0	0	0	0	0	0	0	0
KTU_2645	87	0	18	0	0	15	28	0	0	7	0	0	0	19	0	0	0	0	0	0	0	0	0	0	0	0	0	0	9	0	0	0	0	0	34	31	0	0	0	0	0	0	0	0	0	0	0	0	0
KTU_2646	0	0	0	0	0	0	0	0	0	0	0	0	0	0	0	0	0	0	0	0	0	30	12	0	0	107	0	0	0	0	0	0	0	0	0	0	0	0	0	0	0	0	0	0	0	0	0	0	0
KTU_2647	33	0	12	0	0	10	60	0	0	0	13	5	0	14	0	0	0	0	0	0	0	86	0	0	0	0	0	0	0	0	11	139	13	14	14	87	0	8	0	0	0	24	0	0	0	0	0	0	0
KTU_2648	0	0	0	0	0	0	0	0	0	0	0	0	0	0	0	0	0	0	0	0	0	0	0	0	0	0	0	0	0	0	0	0	0	0	0	0	0	0	0	0	0	0	0	0	0	0	0	0	0
KTU_2649	0	32	36	24	0	9	0	0	0	0	0	0	0	8	0	0	0	0	0	0	0	30	0	0	0	0	11	0	0	10	15	3	0	0	49	0	12	0	0	0	0	0	0	0	0	0	0	0	0
KTU_2650	0	0	0	0	0	0	0	0	0	0	0	0	0	0	0	0	0	0	0	0	0	0	0	0	0	0	0	0	0	0	0	0	0	0	0	0	0	0	0	0	0	0	0	0	0	0	0	0	0
KTU_2651	24	0	0	0	27	19	4	0	0	0	0	0	0	0	0	0	0	0	0	0	0	12	26	0	0	0	41	0	3	0	0	0	2	0	13	0	0	0	0	0	0	0	0	0	0	0	0	0	0
KTU_2652	0	0	16	22	0	0	0	0	0	0	0	0	0	0	0	0	0	0	0	0	0	77	0	0	0	0	6	0	0	0	0	0	0	0	0	0	0	0	0	0	0	0	0	0	0	0	0	0	0
KTU_2653	0	0	0	0	0	0	14	0	0	12	0	0	87	0	0	0	0	0	0	0	0	0	0	0	0	0	0	0	0	0	0	0	0	17	0	12	0	0	0	15	0	13	0	0	0	0	0	0	0
KTU_2654	6	0	15	0	11	45	6	0	0	24	13	0	0	13	0	0	0	0	0	0	0	0	0	0	0	0	0	0	0	0	0	80	0	0	13	0	30	5	0	0	28	0	0	0	0	0	0	0	0
KTU_2655	0	0	0	6	0	6	0	7	0	0	0	7	0	0	0	0	0	0	0	0	0	0	0	0	0	0	0	0	9	0	17	0	21	5	0	0	0	0	0	0	0	0	0	0	0	0	0	0	0
KTU_2656	35	65	0	35	0	109	68	0	173	38	30	39	0	17	0	0	0	0	0	0	0	0	0	26	0	0	0	0	0	42	16	100	22	16	15	25	95	27	0	0	66	23	0	0	0	0	0	0	0
KTU_2657	0	0	0	0	0	0	0	0	0	0	0	0	0	0	0	0	0	0	0	0	0	0	0	0	97	0	16	0	0	0	0	0	0	0	0	0	0	0	0	0	0	0	0	0	0	0	0	0	0
KTU_2658	10	19	0	0	0	0	0	0	0	0	0	0	0	0	0	0	0	0	0	0	0	0	63	0	0	98	0	0	0	0	0	0	0	0	6	0	0	0	0	0	0	0	0	0	0	0	0	0	0
KTU_2659	0	0	0	0	0	6	0	0	0	0	0	0	0	0	0	0	0	0	0	0	0	33	0	0	0	0	0	0	0	0	0	0	0	0	0	0	0	0	0	0	0	0	0	0	0	0	0	0	0
KTU_2660	0	0	0	0	0	3	0	0	0	0	0	0	0	0	0	0	0	0	0	0	0	73	0	26	0	0	0	0	0	0	0	0	0	8	0	0	0	0	0	0	0	0	0	0	0	0	0	0	0
KTU_2661	0	0	0	0	0	0	0	0	0	0	0	0	0	0	0	0	0	0	0	0	0	0	152	0	0	0	0	0	0	0	0	0	0	0	0	0	0	0	0	0	0	0	0	0	0	0	0	0	0
KTU_2662	0	74	87	29	0	0	0	0	0	0	0	0	0	0	0	0	0	0	0	0	0	0	0	0	0	0	0	0	0	0	0	0	6	7	26	0	0	18	30	0	0	0	0	0	0	0	0	0	0
KTU_2663	0	0	0	0	0	0	0	0	0	0	0	0	0	0	0	0	0	0	0	0	0	20	0	0	0	0	0	0	0	0	0	0	0	0	5	0	0	0	0	0	0	0	0	0	0	0	0	0	0
KTU_2664	26	0	0	0	22	31	27	0	0	16	8	0	0	0	0	0	0	0	0	0	0	0	0	0	0	14	0	0	0	0	9	0	0	11	0	12	7	0	0	0	77	25	0	0	0	0	0	0	0
KTU_2665	0	0	0	0	8	13	0	0	0	0	0	0	0	6	0	0	0	0	0	0	0	102	0	0	0	0	0	0	0	0	0	0	0	0	0	10	0	0	0	0	9	0	0	0	0	0	0	0	0
KTU_2666	0	0	0	0	0	0	0	0	49	22	0	0	4	0	0	0	0	0	0	0	0	54	0	0	69	0	0	0	0	21	0	0	0	0	0	0	0	0	0	0	17	0	0	11	0	0	0	0	0
KTU_2667	0	0	0	0	0	0	0	21	105	78	0	10	0	0	0	0	0	0	0	0	0	0	0	0	0	0	0	0	15	0	0	0	0	16	0	10	0	0	0	0	0	0	0	233	0	0	0	0	0
KTU_2668	0	0	9	0	0	0	0	0	0	0	0	0	0	0	0	0	0	0	0	0	0	0	0	0	0	0	0	0	0	0	0	0	0	0	13	0	0	0	0	0	0	0	0	0	0	0	0	0	0
KTU_2669	8	0	0	0	6	0	0	0	0	0	0	0	0	0	0	0	0	0	0	0	0	20	29	0	63	0	41	0	0	0	0	0	0	0	0	0	0	0	0	0	0	0	0	0	0	0	0	0	0
KTU_2670	0	28	12	25	9	0	0	0	23	0	0	0	0	0	0	0	0	0	0	0	0	0	0	18	0	0	0	0	0	18	0	12	0	0	155	0	18	0	0	0	0	0	0	0	0	0	0	0	0
KTU_2671	0	0	0	0	0	0	0	0	0	0	0	0	0	0	0	0	0	0	0	0	0	0	0	12	0	0	0	0	0	0	0	0	0	0	0	0	0	0	0	0	0	0	0	0	0	0	0	0	0
KTU_2672	0	0	0	0	9	0	0	0	0	0	0	8	0	12	0	0	0	0	0	0	0	6	0	29	0	88	0	0	0	0	0	14	0	20	8	0	0	0	0	0	12	0	0	0	0	0	0	0	0
KTU_2673	0	0	35	44	67	0	0	0	0	0	4	0	0	0	0	0	0	0	0	0	0	0	0	0	0	0	0	0	0	0	0	0	0	0	0	17	0	0	28	30	0	13	0	0	0	0	0	0	0
KTU_2674	0	0	0	127	0	0	0	0	12	0	0	0	0	0	0	0	0	0	0	0	0	0	0	0	0	0	0	0	0	0	0	0	0	0	0	0	0	0	99	0	0	0	0	0	0	0	0	0	0
KTU_2675	0	0	0	0	0	0	0	0	0	0	0	0	0	0	0	0	0	0	0	0	0	0	0	0	0	10	0	0	0	0	0	0	8	0	0	0	0	0	0	0	0	0	0	0	0	0	0	0	0
KTU_2676	21	16	19	10	11	24	23	0	0	6	0	0	0	0	0	0	0	0	0	0	0	17	0	0	0	0	0	0	0	0	0	17	7	9	0	15	14	6	0	0	23	12	0	0	0	0	0	0	0
KTU_2677	6	0	5	0	8	6	13	0	0	0	0	0	0	0	0	0	0	0	0	0	0	15	0	0	23	0	0	0	0	0	13	0	0	9	0	0	0	0	0	0	0	0	0	0	0	0	0	0	0
KTU_2678	0	52	0	42	5	19	0	0	0	0	0	0	0	0	0	0	0	0	0	0	0	19	0	0	0	0	0	0	0	0	0	0	0	0	0	0	29	18	30	0	24	0	0	0	0	0	0	0	0
KTU_2679	0	0	0	0	0	0	0	31	0	0	0	0	56	26	0	0	0	0	0	0	0	0	0	0	0	0	0	0	0	0	0	0	0	0	12	0	0	0	0	0	0	0	0	0	0	0	0	0	0
KTU_2680	0	0	0	0	0	0	0	0	0	0	0	0	0	0	0	0	0	0	0	0	0	86	39	0	67	0	0	0	0	0	0	0	0	0	5	0	0	0	0	0	0	0	0	0	0	0	0	0	0
KTU_2681	0	0	0	0	0	0	0	0	0	0	0	0	0	0	0	0	0	0	0	0	0	0	28	0	0	0	0	0	0	0	0	0	4	0	0	0	0	0	0	0	0	0	0	0	0	0	0	0	0
KTU_2682	0	0	0	0	0	0	0	0	0	0	0	0	0	0	0	0	0	0	0	0	0	0	0	0	0	0	0	0	0	0	0	0	0	0	0	0	0	0	0	0	0	0	0	0	0	0	0	0	0
KTU_2683	0	0	0	0	0	0	0	0	0	0	0	0	0	0	0	0	0	0	0	0	0	0	42	0	18	0	35	0	0	0	0	0	0	0	0	0	0	0	0	0	0	0	0	0	0	0	0	0	0
KTU_2684	0	0	0	0	0	0	0	0	0	0	0	0	0	0	0	0	0	0	0	0	0	0	0	0	0	0	49	0	0	0	0	0	0	0	0	0	0	0	0	0	0	0	0	0	0	0	0	0	0
KTU_2685	0	0	0	0	0	0	0	0	0	0	0	0	14	0	0	0	0	0	0	0	0	0	0	0	0	0	0	0	0	0	0	0	0	0	0	0	0	0	0	0	0	0	0	0	0	0	0	0	0
KTU_2686	20	9	8	0	6	14	14	0	0	14	8	8	0	0	0	0	0	0	0	0	0	26	0	0	0	0	0	0	0	0	9	9	7	6	0	14	12	11	0	0	11	13	0	0	0	0	0	0	0
KTU_2687	0	0	54	0	0	0	64	0	0	0	14	0	0	0	0	0	0	0	0	0	0	0	0	0	0	0	0	0	0	0	0	0	0	0	0	8	0	51	5	0	0	35	0	0	0	0	0	0	0
KTU_2688	9	109	23	15	0	0	0	0	41	0	0	0	0	0	0	0	0	0	0	0	0	0	0	0	0	0	0	0	0	52	0	0	0	0	0	0	81	30	16	0	0	0	0	0	0	0	0	0	0
KTU_2689	0	0	0	0	6	0	0	0	0	0	0	0	0	0	0	0	0	0	0	0	0	0	0	0	0	67	18	0	0	0	0	0	0	0	0	0	0	0	0	0	0	0	0	0	0	0	0	0	0
KTU_2690	0	0	0	0	0	0	0	0	0	0	0	0	0	0	0	0	0	0	0	0	0	0	0	0	0	0	0	0	12	0	0	0	0	0	0	0	0	0	0	0	0	0	0	0	0	0	0	0	0
KTU_2691	0	0	0	16	0	0	0	0	0	0	0	0	0	0	0	0	0	0	0	0	0	19	59	0	0	0	0	0	0	0	0	11	0	0	0	0	0	0	0	0	0	0	0	0	0	0	0	0	0
KTU_2692	0	0	0	0	0	0	0	0	0	0	0	0	0	0	0	0	0	0	0	0	0	0	0	0	0	0	0	0	4	0	0	0	0	0	0	0	0	0	0	0	0	0	0	0	0	0	0	0	0
KTU_2693	0	0	0	12	0	0	0	0	8	0	0	0	0	0	0	0	0	0	0	0	0	0	0	0	0	0	0	0	0	18	13	8	0	0	15	0	0	0	16	0	0	0	0	0	0	0	0	0	0
KTU_2694	6	0	8	0	6	10	0	0	0	0	0	0	0	3	0	0	0	0	0	0	0	26	0	0	0	0	0	0	0	0	6	19	0	0	3	0	0	0	0	0	0	0	0	0	0	0	0	0	0
KTU_2695	0	0	3	0	0	0	0	0	0	0	0	0	0	0	0	0	0	0	0	0	0	17	53	0	0	0	0	0	0	0	0	0	0	0	0	0	0	0	0	0	0	0	0	0	0	0	0	0	0
KTU_2696	0	0	0	0	0	0	0	0	0	0	0	0	0	0	0	0	0	0	0	0	0	0	0	0	0	0	0	0	0	0	0	0	0	4	0	0	0	0	0	0	0	0	0	0	0	0	0	0	0
KTU_2697	0	0	0	0	0	0	0	0	0	0	0	0	0	0	0	0	0	0	0	0	0	0	0	0	0	0	0	0	0	0	0	0	0	0	0	0	0	0	0	0	0	0	0	0	0	0	0	0	0
KTU_2698	0	0	0	11	20	29	28	0	18	0	16	26	0	13	0	0	0	0	0	0	0	12	0	0	0	0	23	0	0	33	0	25	24	20	13	0	0	0	9	0	30	0	0	0	0	0	0	0	0
KTU_2699	0	0	0	0	0	0	0	0	0	0	0	0	0	0	0	0	0	0	0	0	0	0	0	0	0	0	0	0	0	0	0	0	0	0	0	0	0	0	0	0	0	0	0	0	0	0	0	0	0
KTU_2700	0	0	0	0	0	11	29	0	0	0	0	0	15	0	0	0	0	0	0	0	0	92	0	0	0	0	0	0	0	0	0	0	0	0	0	0	0	0	0	0	24	49	0	0	0	0	0	0	0
KTU_2701	0	0	0	0	0	0	0	0	0	0	0	0	0	0	0	0	0	0	0	0	0	0	0	0	0	0	0	0	0	0	0	0	0	0	0	0	0	0	0	0	0	0	0	0	0	0	0	0	0
KTU_2702	0	0	148	0	0	0	0	0	0	0	0	0	9	10	0	0	0	0	0	0	0	4	5	24	0	0	0	0	0	0	0	53	0	15	52	0	0	0	0	0	0	0	0	0	0	0	0	0	0
KTU_2703	0	0	0	0	0	0	0	0	0	0	0	0	0	0	0	0	0	0	0	0	0	34	31	0	79	70	0	0	0	0	0	0	0	0	0	0	0	0	0	0	0	0	0	0	0	0	0	0	0
KTU_2704	0	0	0	0	0	0	0	0	0	0	0	0	0	0	0	0	0	0	0	0	0	31	0	0	0	35	0	0	0	0	0	0	0	0	0	0	0	0	0	0	0	0	0	0	0	0	0	0	0
KTU_2705	0	0	0	0	0	0	0	0	0	0	0	0	0	0	0	0	0	0	0	0	0	0	0	0	69	53	0	0	0	0	0	0	0	0	0	0	0	0	0	0	0	0	0	0	0	0	0	0	0
KTU_2706	0	0	0	0	0	0	0	0	0	0	0	0	0	0	0	0	0	0	0	0	0	0	0	0	107	0	0	0	0	0	0	0	0	0	0	0	0	0	0	0	0	0	0	0	0	0	0	0	0
KTU_2707	0	34	18	0	0	0	0	0	0	0	0	0	0	0	0	0	0	0	0	0	0	84	16	0	0	0	0	0	0	0	0	0	0	0	15	0	139	43	0	0	0	0	0	0	0	0	0	0	0
KTU_2708	0	0	0	0	0	0	0	0	0	0	0	0	0	0	0	0	0	0	0	0	0	0	0	0	0	12	0	0	0	0	7	0	0	0	0	0	0	0	0	0	0	0	0	0	0	0	0	0	0
KTU_2709	0	25	0	94	0	0	0	0	132	27	0	0	0	0	0	0	0	0	0	0	0	55	0	0	0	0	0	0	0	107	0	6	6	0	0	0	0	0	38	0	0	0	0	0	0	0	0	0	0
KTU_2710	0	0	0	0	0	0	0	0	0	0	0	0	0	0	0	0	0	0	0	0	0	134	0	22	0	0	0	0	0	0	0	0	0	0	0	0	0	0	0	0	0	0	0	0	0	0	0	0	0
KTU_2711	0	0	0	9	0	0	6	6	0	0	0	0	12	0	0	0	0	0	0	0	0	24	0	0	0	0	0	0	0	0	0	0	0	12	0	0	0	12	0	0	0	0	0	0	0	0	0	0	0
KTU_2712	0	56	72	0	0	0	0	0	9	36	0	0	0	39	0	0	0	0	0	0	0	46	13	0	0	0	5	0	0	0	0	0	0	0	116	8	0	21	0	0	0	0	0	0	0	0	0	0	0
KTU_2713	0	0	0	0	0	35	0	0	0	0	14	0	0	19	0	0	0	0	0	0	0	0	0	0	0	0	0	0	0	0	0	40	0	0	24	12	4	0	0	11	52	0	0	0	0	0	0	0	0
KTU_2714	0	0	0	0	0	0	0	3	0	0	0	0	0	0	0	0	0	0	0	0	0	0	0	0	0	0	0	0	0	6	0	0	0	0	0	0	0	0	0	0	0	0	0	0	0	0	0	0	0
KTU_2715	0	0	0	0	0	0	0	0	0	0	0	0	0	0	0	0	0	0	0	0	0	0	0	0	119	0	0	0	0	0	0	0	0	0	0	0	0	0	0	0	0	0	0	0	0	0	0	0	0
KTU_2716	0	0	0	0	0	14	0	0	0	0	0	0	0	0	0	0	0	0	0	0	0	0	0	0	0	0	0	0	0	0	0	0	0	0	0	179	19	13	41	0	45	31	0	0	0	0	0	0	0
KTU_2717	0	0	0	0	0	0	0	0	0	0	0	0	0	0	0	0	0	0	0	0	0	126	0	0	0	0	0	0	0	0	0	0	0	0	0	0	0	0	0	0	0	0	0	0	0	0	0	0	0
KTU_2718	0	80	0	0	0	0	0	0	9	0	7	0	0	16	0	0	0	0	0	0	0	0	66	0	0	0	0	0	0	6	0	0	15	0	39	0	0	0	0	0	0	0	0	0	0	0	0	0	0
KTU_2719	0	0	0	0	0	0	0	0	0	0	0	0	93	0	0	0	0	0	0	0	0	37	0	0	0	43	0	0	0	0	0	0	0	146	10	0	0	0	0	0	0	0	0	0	0	0	0	0	0
KTU_2720	0	0	10	0	0	0	0	0	0	0	0	0	0	0	0	0	0	0	0	0	0	72	6	0	0	25	88	0	0	0	0	0	0	0	0	0	0	19	0	0	0	0	0	0	0	0	0	0	0
KTU_2721	0	11	0	18	0	0	0	0	0	0	0	0	0	0	0	0	0	0	0	0	0	15	0	0	0	0	0	0	0	0	0	0	0	0	0	0	129	43	24	0	0	0	0	0	0	0	0	0	0
KTU_2722	0	0	0	0	0	0	0	0	0	0	0	0	0	0	0	0	0	0	0	0	0	0	0	0	0	0	0	0	0	0	0	0	0	0	0	0	0	0	0	0	0	0	0	0	0	0	0	0	0
KTU_2723	0	0	0	0	0	0	0	0	0	0	0	0	0	0	0	0	0	0	0	0	0	0	0	0	0	0	0	0	0	0	0	0	0	0	0	0	0	0	0	0	0	0	0	0	0	0	0	0	0
KTU_2724	6	0	0	0	5	9	0	0	0	0	0	0	0	0	0	0	0	0	0	0	0	0	26	0	0	0	0	0	0	0	0	0	7	0	8	0	0	0	0	0	0	0	0	0	0	0	0	0	0
KTU_2725	0	0	0	0	0	0	0	0	0	0	0	0	0	0	0	0	0	0	0	0	0	0	0	0	86	0	62	57	0	0	0	0	0	0	0	0	0	0	0	0	0	0	0	0	0	0	0	0	0
KTU_2726	0	0	8	9	16	9	0	0	0	0	0	0	0	0	0	0	0	0	0	0	0	34	55	0	0	0	0	0	0	0	0	0	5	0	0	0	0	0	0	0	0	0	0	0	0	0	0	0	0
KTU_2727	41	0	0	0	0	14	37	0	15	14	0	15	20	36	0	0	0	0	0	0	0	73	0	0	0	0	0	0	0	0	8	21	18	19	25	41	0	0	0	0	0	17	0	0	0	0	0	0	0
KTU_2728	6	13	0	0	8	0	6	0	0	5	0	0	0	0	0	0	0	0	0	0	0	0	104	0	0	0	0	0	0	0	0	0	0	0	4	11	27	0	0	0	0	8	0	0	0	0	0	0	0
KTU_2729	0	0	0	0	0	0	0	0	0	0	0	0	0	0	0	0	0	0	0	0	0	0	0	0	0	0	0	0	0	0	0	0	0	0	0	0	0	0	0	0	0	0	0	0	0	0	0	0	0
KTU_2730	17	7	0	0	13	29	29	0	0	0	22	13	0	4	0	0	0	0	0	0	0	18	62	0	0	0	0	0	0	0	1	27	24	22	50	1	0	0	0	0	16	0	0	0	0	0	0	0	0
KTU_2731	0	0	0	0	5	0	0	0	0	0	0	0	0	0	0	0	0	0	0	0	0	0	49	0	0	0	0	0	0	0	0	0	0	0	0	0	0	0	0	0	0	0	0	0	0	0	0	0	0
KTU_2732	0	0	0	0	0	0	0	0	0	0	0	0	0	0	0	0	0	0	0	0	0	67	10	0	36	0	0	0	0	0	0	0	0	0	0	2	0	0	0	0	0	0	0	0	0	0	0	0	0
KTU_2733	7	10	0	0	0	8	0	0	6	0	0	0	0	0	0	0	0	0	0	0	0	76	20	0	0	0	0	0	0	0	0	8	0	0	22	6	48	0	6	0	11	0	0	0	0	0	0	0	0
KTU_2734	0	0	0	25	0	0	0	0	0	8	0	0	0	0	0	0	0	0	0	0	0	0	40	0	0	0	0	0	0	0	0	15	14	0	0	0	44	33	48	0	0	0	0	0	0	0	0	0	0
KTU_2735	0	0	0	8	0	0	0	0	74	14	0	0	0	0	0	0	0	0	0	0	0	0	0	0	0	0	0	0	0	86	10	0	4	0	0	0	0	0	3	0	0	0	0	0	0	0	0	0	0
KTU_2736	51	0	0	0	9	21	90	0	0	0	0	0	0	0	0	0	0	0	0	0	0	0	0	0	0	0	0	0	0	0	0	0	0	13	0	10	13	0	0	0	0	24	0	0	0	0	0	0	0
KTU_2737	0	12	0	26	0	0	0	0	6	5	0	0	0	0	0	0	0	0	0	0	0	49	0	0	0	0	30	0	0	0	0	0	12	0	0	0	0	5	0	0	0	0	0	0	0	0	0	0	0
KTU_2738	0	0	0	0	0	0	0	0	14	11	0	0	0	0	0	0	0	0	0	0	0	0	86	0	0	31	0	0	0	0	0	0	0	0	0	0	0	0	18	0	0	0	0	0	0	0	0	0	0
KTU_2739	0	38	0	10	0	0	12	0	0	0	0	0	0	0	0	0	0	0	0	0	0	43	0	0	0	0	0	111	0	14	0	0	0	0	0	0	18	0	14	0	0	0	0	0	0	0	0	0	0
KTU_2740	0	0	16	0	0	0	15	0	0	0	0	0	0	0	0	0	0	0	0	0	0	0	36	0	0	0	46	0	0	0	0	0	0	0	0	0	0	0	0	0	0	0	0	0	0	0	0	0	0
KTU_2741	0	19	0	0	0	0	0	0	0	0	0	0	0	0	0	0	0	0	0	0	0	0	28	0	0	0	0	0	0	0	0	0	0	0	33	0	0	0	0	0	0	0	0	0	0	0	0	0	0
KTU_2742	0	0	0	0	0	16	0	0	0	0	0	0	0	0	0	0	0	0	0	0	0	22	43	0	0	0	0	0	0	0	0	1	1	0	0	0	0	0	0	0	0	0	0	0	0	0	0	0	0
KTU_2743	30	15	0	0	8	25	6	0	0	0	8	0	0	19	0	0	0	0	0	0	0	0	0	0	0	0	0	0	0	0	0	0	0	0	28	19	9	0	0	0	32	0	0	0	0	0	0	0	0
KTU_2744	0	0	0	0	8	0	0	0	0	0	0	0	0	0	0	0	0	0	0	0	0	54	71	0	0	0	21	0	0	0	0	0	0	0	0	0	0	0	0	0	6	0	0	0	0	0	0	0	0
KTU_2745	0	0	0	0	0	0	0	0	0	0	0	0	0	0	0	0	0	0	0	0	0	57	0	0	66	70	0	0	0	0	0	0	0	0	0	0	0	0	0	0	0	0	0	0	0	0	0	0	0
KTU_2746	0	15	0	0	0	0	0	0	0	0	0	0	0	0	0	0	0	0	0	0	0	38	0	0	0	0	0	0	0	0	0	0	0	0	0	0	44	18	0	0	0	0	0	0	0	0	0	0	0
KTU_2747	24	0	0	0	0	14	7	0	0	33	0	0	13	0	0	0	0	0	0	0	0	26	0	0	0	0	0	0	0	0	8	0	0	23	0	37	7	0	0	0	0	0	0	0	0	0	0	0	0
KTU_2748	21	0	0	0	0	0	13	0	0	0	0	0	0	21	0	0	0	0	0	0	0	8	0	0	0	0	0	0	0	0	0	0	0	0	75	0	0	0	0	0	0	0	0	0	0	0	0	0	0
KTU_2749	0	0	0	0	0	0	0	10	0	0	0	0	0	0	0	0	0	0	0	0	0	12	60	0	0	0	0	10	17	0	0	0	0	0	0	0	0	0	0	0	0	0	0	0	0	0	0	0	0
KTU_2750	0	0	0	0	0	28	49	0	0	0	0	0	0	0	0	0	0	0	0	0	0	63	0	0	0	0	0	0	0	0	0	0	10	0	0	0	0	0	0	0	13	25	0	0	0	0	0	0	0
KTU_2751	0	27	0	0	0	17	0	0	0	0	0	0	0	23	0	0	0	0	0	0	0	0	0	0	0	0	0	0	7	0	10	32	0	15	64	5	110	25	0	0	5	0	0	0	0	0	0	0	0
KTU_2752	0	0	0	0	0	0	0	0	0	0	0	0	0	0	0	0	0	0	0	0	0	42	22	14	0	0	0	0	0	0	0	0	0	0	0	0	0	0	0	0	0	0	0	0	0	0	0	0	0
KTU_2753	0	0	0	0	0	0	0	0	0	0	0	0	0	0	0	0	0	0	0	0	0	0	7	15	65	0	0	0	0	0	0	0	0	0	0	0	0	0	0	0	0	0	0	0	0	0	0	0	0
KTU_2754	0	0	0	0	0	0	0	0	0	0	0	0	0	0	0	0	0	0	0	0	0	0	0	0	0	0	0	0	0	0	0	0	0	0	0	0	0	0	0	0	0	0	0	189	0	0	0	0	0
KTU_2755	23	45	10	4	0	10	12	0	0	0	0	0	0	0	0	0	0	0	0	0	0	0	0	0	0	0	0	0	0	0	0	0	0	0	0	22	107	14	0	0	12	0	0	0	0	0	0	0	0
KTU_2756	0	0	0	0	0	0	0	0	14	0	0	0	32	17	0	0	0	0	0	0	0	0	0	0	0	0	0	0	0	3	0	0	0	36	0	0	0	0	0	0	0	0	0	0	0	0	0	0	0
KTU_2757	0	0	0	0	0	0	0	0	0	0	0	0	0	0	0	0	0	0	0	0	0	0	0	0	0	92	0	0	0	0	0	0	0	0	0	0	0	0	0	0	0	0	0	0	0	0	0	0	0
KTU_2758	0	0	0	0	0	0	0	0	0	0	0	0	0	0	0	0	0	0	0	0	0	0	102	0	0	0	85	0	0	0	0	0	0	0	0	0	0	0	0	0	0	0	0	0	0	0	0	0	0
KTU_2759	50	0	0	0	10	25	28	0	0	0	0	0	0	0	0	0	0	0	0	0	0	0	0	0	0	0	0	0	0	0	0	13	0	0	0	21	0	0	0	0	19	7	0	0	0	0	0	0	0
KTU_2760	21	0	0	17	0	0	0	0	0	0	0	0	6	0	8	0	0	0	0	0	0	24	38	0	0	0	10	0	0	0	0	10	0	9	0	42	0	0	0	0	0	0	0	0	0	0	0	0	0
KTU_2761	0	0	0	0	0	0	0	0	0	0	0	0	0	0	0	0	0	0	0	0	0	0	0	0	0	0	0	0	0	0	0	0	0	0	0	0	0	0	0	0	0	0	0	0	0	0	0	0	0
KTU_2762	12	0	0	0	0	24	13	0	0	0	0	0	0	0	0	0	0	0	0	0	0	0	0	0	0	0	0	30	0	0	0	0	0	0	0	0	0	0	0	0	16	9	0	0	0	0	0	0	0
KTU_2763	0	0	0	0	0	0	0	0	0	0	0	0	0	0	0	0	0	0	0	0	0	64	32	0	0	36	0	0	7	0	0	0	0	0	9	0	0	0	0	0	0	0	0	0	0	0	0	0	0
KTU_2764	0	0	0	0	0	0	0	0	0	0	0	0	0	0	0	0	0	0	0	0	0	0	15	0	0	0	0	0	0	3	0	0	0	0	0	0	0	0	0	0	0	0	0	0	0	0	0	0	0
KTU_2765	0	0	0	0	0	0	0	0	0	0	0	0	0	0	0	0	0	0	0	0	0	9	101	11	17	0	0	0	0	0	0	0	0	0	0	0	0	0	0	0	0	0	0	0	0	0	0	0	0
KTU_2766	19	16	0	26	11	23	19	0	0	0	0	0	0	0	0	0	0	0	0	0	0	0	36	0	0	0	10	0	0	0	0	0	0	0	0	15	0	0	9	0	0	0	0	0	0	0	0	0	0
KTU_2767	26	38	0	0	9	0	0	0	0	0	26	0	0	14	0	0	0	0	0	0	0	63	0	0	16	0	0	0	0	0	0	91	0	0	16	33	102	21	9	0	39	21	0	0	0	0	0	0	0
KTU_2768	0	11	0	36	0	0	0	0	0	0	0	0	0	0	0	0	0	0	0	0	0	0	0	0	0	0	0	0	0	24	0	0	0	0	11	0	8	0	9	0	0	0	0	0	0	0	0	0	0
KTU_2769	0	20	0	26	0	0	0	0	26	0	0	0	0	10	0	0	0	0	0	0	0	0	0	0	0	0	0	0	0	10	0	15	6	0	34	0	10	0	16	0	0	0	0	0	0	0	0	0	0
KTU_2770	4	0	0	0	11	68	23	0	0	0	0	0	0	0	0	0	0	0	0	0	0	0	0	0	0	0	0	0	0	0	0	3	19	4	0	10	0	0	0	0	70	10	0	0	0	0	0	0	0
KTU_2771	0	0	0	0	0	0	0	0	0	0	0	0	0	0	0	0	0	0	0	0	0	34	34	0	0	0	0	0	0	0	0	0	0	0	6	0	0	0	0	0	0	0	0	0	0	0	0	0	0
KTU_2772	0	0	0	0	0	5	8	0	0	0	0	0	0	0	0	0	0	0	0	0	0	0	0	0	0	0	0	0	0	0	0	0	0	0	0	0	0	0	0	0	0	6	0	0	0	0	0	0	0
KTU_2773	0	0	0	0	0	0	0	0	0	0	0	0	0	0	0	0	0	0	0	0	0	62	73	0	0	71	102	0	0	0	0	0	0	0	0	3	0	0	0	0	0	0	0	0	0	0	0	0	0
KTU_2774	0	0	0	0	0	0	0	0	0	0	0	0	0	0	0	0	0	0	0	0	0	0	0	0	64	0	0	0	0	0	0	0	0	0	0	0	0	0	0	0	0	0	0	0	0	0	0	0	0
KTU_2775	44	36	0	0	0	34	27	0	0	27	11	0	0	22	0	0	0	0	0	0	0	0	0	0	0	0	0	0	0	0	0	20	16	29	33	44	28	8	0	0	39	18	0	0	0	0	0	0	0
KTU_2776	21	11	7	0	5	0	0	2	0	0	9	0	23	4	0	0	0	0	0	0	0	0	0	0	0	0	0	0	0	0	0	8	0	65	7	9	4	5	0	0	0	0	0	0	0	0	0	0	0
KTU_2777	0	0	0	0	0	0	0	0	0	0	0	0	0	0	0	0	0	0	0	0	0	53	0	0	0	0	0	0	0	0	0	0	0	0	0	0	0	0	0	0	0	0	0	0	0	0	0	0	0
KTU_2778	0	0	0	0	0	0	0	0	0	0	0	0	0	0	0	0	0	0	0	0	0	0	0	0	0	0	0	0	0	0	0	0	0	0	0	0	0	0	0	0	0	0	0	0	0	0	0	0	0
KTU_2779	108	38	0	11	0	131	25	0	0	0	0	12	21	0	0	0	0	0	0	0	0	31	0	6	0	0	54	0	0	0	0	0	46	27	29	0	40	9	43	0	84	14	0	0	0	0	0	0	0
KTU_2780	0	22	11	6	12	6	0	0	0	0	0	0	0	0	0	0	0	0	0	0	0	0	0	0	95	0	0	0	0	0	0	0	0	0	0	0	12	0	2	0	0	0	0	0	0	0	0	0	0
KTU_2781	11	25	0	0	0	22	0	0	0	0	6	0	10	2	0	0	0	0	0	0	0	0	0	0	0	0	37	0	0	0	5	19	14	18	39	0	18	6	0	0	19	9	0	0	0	0	0	0	0
KTU_2782	0	0	0	0	0	0	0	0	0	0	0	0	0	0	0	0	0	0	0	0	0	18	0	0	0	0	0	0	7	0	0	0	0	0	0	0	0	0	0	0	0	0	0	0	0	0	0	0	0
KTU_2783	9	9	45	0	0	5	0	29	44	0	0	0	0	44	0	0	0	0	0	0	0	0	0	0	0	0	0	0	21	15	10	0	0	0	30	0	15	16	0	0	0	0	0	0	0	0	0	0	0
KTU_2784	0	0	0	0	0	0	0	0	0	0	0	0	10	0	0	0	0	0	0	0	0	83	0	0	0	0	0	0	0	0	0	0	0	7	0	0	0	0	0	0	0	0	0	0	0	0	0	0	0
KTU_2785	6	0	0	0	0	0	0	0	0	0	0	0	0	0	0	0	0	0	0	0	0	58	0	0	0	65	0	0	0	0	0	0	0	0	0	0	0	0	0	0	0	0	0	0	0	0	0	0	0
KTU_2786	0	25	0	8	0	6	0	0	19	0	0	0	0	6	0	0	0	0	0	0	0	0	0	0	0	0	0	0	0	14	0	13	0	0	53	0	39	6	6	0	0	0	0	0	0	0	0	0	0
KTU_2787	0	0	0	30	9	0	0	0	5	0	0	0	0	0	0	0	0	0	0	0	0	95	0	0	0	37	0	0	0	9	0	0	0	0	0	0	0	0	0	0	0	0	0	0	0	0	0	0	0
KTU_2788	0	0	0	0	0	0	0	17	0	0	0	0	0	0	0	0	0	0	0	0	0	61	0	0	0	0	0	0	0	0	0	0	0	0	0	0	0	5	0	0	0	0	0	0	0	0	0	0	0
KTU_2789	0	0	0	0	0	0	0	0	0	0	0	0	0	0	0	0	0	0	0	0	0	0	25	0	0	0	0	0	0	0	0	0	0	10	0	0	0	0	0	0	0	0	0	0	0	0	0	0	0
KTU_2790	0	0	0	0	0	0	0	0	0	0	0	0	0	0	0	0	0	0	0	0	0	38	25	0	0	26	0	0	0	0	9	21	17	6	14	0	0	0	0	0	0	0	0	0	0	0	0	0	0
KTU_2791	0	0	0	0	0	0	0	0	0	0	0	0	0	0	0	0	0	0	0	0	0	0	0	0	0	0	0	0	0	0	0	0	0	0	0	0	0	0	0	0	0	0	0	173	0	0	0	0	0
KTU_2792	5	61	20	0	7	19	13	0	10	8	0	8	0	0	0	0	0	0	0	0	0	33	13	5	0	0	0	0	0	0	0	8	13	0	0	12	33	14	0	0	48	20	0	0	0	0	0	0	0
KTU_2793	0	0	30	0	0	0	0	0	0	0	0	0	0	0	0	0	0	0	0	0	0	9	0	0	0	0	0	0	0	0	0	0	0	8	0	0	0	0	0	0	0	18	0	0	0	0	0	0	0
KTU_2794	0	0	0	49	12	50	24	0	0	0	0	0	0	0	0	0	0	0	0	0	0	12	0	0	0	0	0	0	0	0	18	10	10	0	0	0	5	0	0	0	14	0	0	0	0	0	0	0	0
KTU_2795	0	0	0	0	0	0	0	0	0	0	0	0	0	0	0	0	0	0	0	0	0	6	0	19	0	0	0	0	0	0	0	0	0	0	0	0	0	0	0	0	0	0	0	0	0	0	0	0	0
KTU_2796	0	0	0	0	0	0	0	0	0	0	0	0	0	0	0	0	0	0	0	0	0	0	0	0	0	0	0	0	0	0	0	0	0	0	0	0	0	0	0	0	0	0	0	0	0	0	0	0	0
KTU_2797	16	0	0	0	0	23	7	0	4	10	0	0	0	0	0	0	0	0	0	0	0	0	0	0	0	0	0	0	0	0	0	0	0	0	0	65	7	0	0	0	30	8	0	0	0	0	0	0	0
KTU_2798	0	0	0	0	0	0	0	0	0	0	0	0	0	0	0	0	0	0	0	0	0	104	0	0	0	0	0	0	0	0	0	0	0	0	0	0	0	0	0	0	0	0	0	0	0	0	0	0	0
KTU_2799	0	0	0	0	22	40	36	0	6	0	0	0	0	11	0	0	0	0	0	0	0	25	0	0	0	0	0	12	0	0	0	13	0	0	12	0	0	0	0	0	0	0	0	0	0	0	0	0	0
KTU_2800	5	0	0	0	28	45	14	11	0	0	0	0	0	0	0	0	0	0	0	0	0	26	0	0	0	0	0	0	18	0	20	32	28	8	0	0	0	0	0	0	16	15	0	0	0	0	0	0	0
KTU_2801	0	0	0	0	0	0	0	0	0	0	0	0	0	0	0	0	0	0	0	0	0	41	0	0	0	0	0	0	0	0	0	0	0	0	0	0	0	0	0	0	0	0	0	0	0	0	0	0	0
KTU_2802	46	0	0	0	13	0	0	0	0	25	16	0	0	26	0	0	0	0	0	0	0	23	0	0	0	0	0	0	0	0	10	0	0	0	0	75	0	0	0	0	0	0	0	0	0	0	0	0	0
KTU_2803	0	0	0	0	0	0	0	0	0	0	0	0	0	0	0	0	0	0	0	0	0	0	0	0	0	0	0	0	0	0	0	0	0	0	0	0	0	0	0	0	0	0	0	0	0	0	0	0	0
KTU_2804	15	36	12	0	5	0	9	0	3	0	0	0	0	4	0	0	0	0	0	0	0	0	0	0	0	0	0	0	0	0	0	0	0	0	9	0	20	4	0	0	0	0	0	0	0	0	0	0	0
KTU_2805	0	0	0	0	0	0	0	0	0	0	0	0	0	0	0	0	0	0	0	0	0	19	13	0	0	45	0	0	0	0	0	0	0	0	0	0	0	0	0	0	0	0	0	0	0	0	0	0	0
KTU_2806	0	0	0	0	0	0	0	0	0	0	0	0	0	0	0	0	0	0	0	0	0	18	0	0	0	0	0	0	0	0	0	0	0	0	0	0	0	0	0	0	0	0	0	0	0	0	0	0	0
KTU_2807	0	0	0	0	0	0	0	0	0	0	0	0	0	0	0	0	0	0	0	0	0	21	57	0	0	102	0	0	0	0	0	0	0	0	0	0	0	0	0	0	0	0	0	0	0	0	0	0	0
KTU_2808	0	0	0	0	0	0	0	0	0	0	0	0	0	0	0	0	0	0	0	0	0	0	36	0	16	31	0	0	0	0	0	0	0	0	0	0	0	0	0	0	0	0	0	0	0	0	0	0	0
KTU_2809	0	0	0	0	9	47	37	0	6	10	0	0	0	0	0	0	0	0	0	0	0	8	0	0	0	0	0	0	0	9	0	0	0	0	0	0	0	0	0	0	14	0	0	0	0	0	0	0	0
KTU_2810	0	0	0	0	0	0	0	0	0	0	0	0	0	0	0	0	0	0	0	0	0	0	0	0	0	0	0	0	0	0	0	0	0	0	0	153	13	0	0	0	0	0	0	0	0	0	0	0	0
KTU_2811	0	0	0	0	12	0	0	13	0	18	21	0	12	6	0	0	0	0	0	0	0	0	84	11	0	0	0	0	0	0	30	0	0	0	0	11	0	0	0	0	0	0	0	0	0	0	0	0	0
KTU_2812	0	0	0	0	0	0	0	0	0	0	0	0	0	0	0	0	0	0	0	0	0	18	0	0	0	0	30	0	0	0	0	0	9	0	0	0	0	0	0	0	0	0	0	0	0	0	0	0	0
KTU_2813	0	0	0	0	0	0	0	0	0	0	89	0	0	22	0	0	0	0	0	0	0	0	0	0	0	0	0	0	0	0	0	0	0	0	31	0	0	0	12	0	10	0	0	0	0	0	0	0	0
KTU_2814	0	0	0	0	0	0	0	0	0	0	0	0	0	0	0	0	0	0	0	0	0	0	0	0	0	0	0	0	0	0	0	0	0	0	0	0	0	0	0	0	0	0	0	0	0	0	0	0	0
KTU_2815	0	0	0	29	0	0	0	0	14	0	0	0	0	0	0	0	0	0	0	0	0	36	0	0	0	0	0	0	0	0	0	0	0	0	36	0	0	0	0	0	0	0	0	0	0	0	0	0	0
KTU_2816	0	0	0	0	0	0	0	0	0	0	0	0	0	0	0	0	0	0	0	0	0	31	0	25	0	0	0	0	0	0	0	0	0	0	0	0	0	0	0	0	0	2	0	0	0	0	0	0	0
KTU_2817	0	0	12	0	0	0	0	0	0	0	0	0	0	0	0	0	0	0	0	0	0	0	89	0	0	0	25	0	4	0	0	0	0	0	0	0	0	0	0	0	0	0	0	0	0	0	0	0	0
KTU_2818	0	0	0	0	0	0	0	0	0	0	0	0	0	0	0	0	0	0	0	0	0	0	0	0	0	0	97	0	0	0	0	0	0	0	0	0	0	0	0	0	0	0	0	0	0	0	0	0	0
KTU_2819	0	0	0	0	0	0	0	0	0	0	0	0	0	0	0	0	0	0	0	0	0	0	0	0	0	0	0	0	0	0	0	0	0	0	0	0	0	0	0	0	0	0	0	0	0	0	0	0	0
KTU_2820	0	0	0	0	0	0	0	0	0	0	0	0	0	0	0	0	0	0	0	0	0	0	0	12	56	72	0	0	0	0	0	0	0	0	0	0	0	0	0	0	0	0	0	0	0	0	0	0	0
KTU_2821	0	0	0	0	0	0	0	0	0	0	0	0	0	0	0	0	0	0	0	0	0	0	0	0	0	0	0	0	0	0	0	0	0	0	0	0	0	0	0	0	0	0	0	0	0	0	0	0	0
KTU_2822	0	0	0	0	0	0	0	0	32	0	0	0	0	0	0	0	0	0	0	0	0	0	0	0	0	0	0	0	0	0	0	17	0	0	0	0	139	22	0	0	0	0	0	0	0	0	0	0	0
KTU_2823	14	0	0	0	0	8	32	8	5	11	3	0	12	7	0	0	0	0	0	0	0	0	0	0	0	0	0	0	0	4	4	0	0	5	9	13	0	0	0	0	0	29	0	0	0	0	0	0	0
KTU_2824	0	0	0	0	0	0	0	0	0	0	0	0	0	2	0	0	0	0	0	0	0	0	0	0	0	0	0	0	0	0	0	0	0	0	8	0	0	0	0	0	0	2	0	0	0	0	0	0	0
KTU_2825	11	17	0	0	0	9	21	0	0	0	0	0	0	0	0	0	0	0	0	0	0	0	0	0	0	0	0	42	0	0	0	9	0	0	12	8	0	0	0	0	0	12	0	0	0	0	0	0	0
KTU_2826	0	0	0	0	0	0	0	0	0	0	0	0	0	0	0	0	0	0	0	0	0	0	73	0	0	45	0	0	0	0	0	0	0	0	0	0	0	0	0	0	0	0	0	0	0	0	0	0	0
KTU_2827	0	0	0	0	0	0	0	0	0	0	0	0	0	0	0	0	0	0	0	0	0	0	48	0	0	0	0	0	0	0	0	0	0	0	0	0	0	0	0	0	0	0	0	0	0	0	0	0	0
KTU_2828	0	0	18	0	0	0	0	0	0	0	0	0	8	0	0	0	0	0	0	0	0	0	10	0	0	0	0	0	0	0	0	84	14	0	11	0	0	0	0	0	0	0	0	0	0	0	0	0	0
KTU_2829	0	0	0	0	0	0	0	0	0	0	0	0	0	0	0	0	0	0	0	0	0	0	0	0	0	0	0	0	0	0	0	0	0	0	0	0	0	0	0	0	0	0	0	0	0	0	0	0	0
KTU_2830	8	0	0	0	13	20	0	0	0	0	0	0	0	0	0	0	0	0	0	0	0	0	48	0	0	0	0	0	0	0	4	0	0	0	17	0	0	0	0	0	0	0	0	0	0	0	0	0	0
KTU_2831	0	0	0	0	0	0	0	0	0	0	0	0	0	0	0	0	0	0	0	0	0	0	0	0	0	0	0	0	0	0	0	0	0	0	0	0	0	0	0	0	0	0	0	0	0	0	0	0	0
KTU_2832	0	0	0	0	0	6	8	0	0	0	0	0	0	0	0	0	0	0	0	0	0	0	40	0	0	0	0	0	0	0	0	0	0	0	0	0	0	0	0	0	0	0	0	0	0	0	0	0	0
KTU_2833	0	0	0	0	0	0	0	0	85	12	0	0	0	0	0	0	0	0	0	0	0	0	0	0	0	0	24	0	0	0	0	0	9	0	0	0	0	0	0	0	0	0	0	0	0	0	42	0	0
KTU_2834	0	0	0	0	0	0	0	0	0	0	0	0	0	0	0	0	0	0	0	0	0	0	0	0	0	0	0	0	0	0	0	0	0	0	0	0	0	0	0	0	0	0	0	0	0	0	0	0	0
KTU_2835	0	0	0	0	0	0	0	0	0	0	0	0	0	0	0	0	0	0	0	0	0	0	0	0	0	0	0	0	0	0	0	0	0	0	0	0	0	0	0	0	0	0	0	0	0	0	0	0	0
KTU_2836	0	0	0	0	0	0	0	0	0	0	0	3	0	0	0	0	0	0	0	0	0	0	0	0	0	0	0	0	0	0	0	0	2	0	0	0	0	32	0	0	0	0	0	0	0	0	0	0	0
KTU_2837	0	0	0	0	0	0	0	0	0	0	0	0	0	0	0	0	0	0	0	0	0	0	0	0	0	0	0	0	0	0	0	0	0	0	0	0	0	0	0	0	0	0	0	0	155	0	0	0	0
KTU_2838	5	3	0	0	0	0	0	0	0	0	0	0	0	0	0	0	0	0	0	0	0	9	79	0	0	0	0	0	0	0	0	7	0	9	6	0	0	12	0	0	0	0	0	0	0	0	0	0	0
KTU_2839	0	0	0	51	0	0	0	0	0	0	0	0	0	17	0	0	0	0	0	0	0	27	41	0	0	0	0	0	0	0	0	0	0	70	125	0	0	0	38	0	0	0	0	0	0	0	0	0	0
KTU_2840	0	0	0	0	0	0	0	0	0	0	0	0	0	0	0	0	0	0	0	0	0	30	8	0	0	0	0	0	0	0	0	0	0	0	0	0	0	0	0	0	0	0	0	0	0	0	0	0	0
KTU_2841	0	0	8	0	0	29	0	0	0	0	0	0	19	0	0	0	0	0	0	0	0	67	33	0	0	0	0	0	0	0	0	0	0	14	0	0	0	13	0	0	10	0	0	0	0	0	0	0	0
KTU_2842	35	0	0	0	0	18	65	0	0	0	0	0	0	0	0	0	0	0	0	0	0	0	0	0	0	0	0	0	0	0	0	0	0	8	10	32	0	0	0	0	20	52	0	0	0	0	0	0	0
KTU_2843	0	0	29	0	0	0	0	0	0	0	0	0	0	0	0	0	0	0	0	0	0	0	0	0	0	0	0	0	0	0	0	0	0	0	0	0	0	0	0	0	0	0	0	0	0	0	0	0	0
KTU_2844	0	0	5	0	0	54	23	0	16	0	0	0	0	0	0	0	0	0	0	0	0	0	68	0	0	0	51	0	0	27	0	0	1	0	0	0	0	0	0	0	24	0	0	0	0	0	0	0	0
KTU_2845	0	0	0	0	0	0	0	0	15	21	0	0	0	0	0	0	0	0	0	0	0	0	33	0	0	0	0	0	0	56	47	13	0	0	0	0	0	0	0	0	0	0	0	0	0	0	0	0	0
KTU_2846	0	0	0	42	0	0	0	0	0	0	0	0	0	0	0	0	0	0	0	0	0	0	69	18	0	0	0	0	0	0	0	0	0	0	0	0	0	0	0	0	0	0	0	0	0	0	0	0	0
KTU_2847	0	0	0	0	0	65	31	0	0	0	0	11	0	0	0	0	0	0	0	0	0	0	0	0	0	18	0	0	6	0	0	0	21	18	0	0	0	0	0	0	18	12	0	0	0	0	0	0	0
KTU_2848	0	0	0	0	0	0	0	0	0	0	0	0	0	0	0	0	0	0	0	0	0	46	0	0	0	0	0	0	0	0	0	0	0	0	0	0	0	0	0	0	0	0	0	0	0	0	0	0	0
KTU_2849	0	0	0	0	0	0	0	0	0	0	0	0	0	0	0	0	0	0	0	0	0	0	49	0	0	0	0	0	0	0	8	0	0	0	0	0	0	0	0	0	0	0	0	0	0	0	0	0	0
KTU_2850	13	8	0	0	0	6	15	0	0	0	0	0	0	0	0	0	0	0	0	0	0	0	0	0	0	0	0	0	0	0	0	0	0	0	0	12	3	0	0	0	28	65	0	0	0	0	0	0	0
KTU_2851	23	15	0	0	0	19	8	0	3	0	0	0	0	0	0	0	0	0	0	0	0	82	50	0	0	42	0	38	0	0	0	0	0	0	9	0	0	0	0	0	0	0	0	0	0	0	0	0	0
KTU_2852	0	0	0	0	0	0	0	0	0	0	0	0	0	0	0	0	0	0	0	0	0	0	30	0	0	0	0	0	0	0	0	0	0	0	0	0	0	0	0	0	0	0	0	0	0	0	0	0	0
KTU_2853	0	0	0	0	0	0	0	0	0	0	0	0	0	0	0	0	0	0	0	0	0	0	13	0	0	61	0	0	0	0	0	0	0	0	0	0	0	0	0	0	0	0	0	0	0	0	0	0	0
KTU_2854	0	0	0	0	0	0	0	0	0	0	0	0	0	0	0	0	0	0	0	0	0	0	0	0	0	32	0	0	0	0	0	0	0	0	0	0	0	0	0	0	0	0	0	0	0	0	0	0	0
KTU_2855	0	0	25	0	0	0	0	0	0	0	0	0	0	11	0	0	0	0	0	0	0	0	0	0	0	0	0	0	0	0	0	0	0	0	12	0	0	0	0	0	0	0	0	0	0	0	0	0	0
KTU_2856	0	0	0	0	10	0	0	0	0	0	0	0	0	0	0	0	0	0	0	0	0	0	0	0	0	0	0	0	0	0	0	0	7	0	0	0	0	0	0	0	0	0	0	0	0	0	0	0	0
KTU_2857	0	0	0	0	0	0	0	0	0	0	0	0	0	0	0	0	0	0	0	0	0	0	35	0	0	98	0	0	0	0	0	0	0	0	0	0	0	0	0	0	0	0	0	0	0	0	0	0	0
KTU_2858	0	0	0	0	0	0	0	0	0	0	0	0	0	0	0	0	0	0	0	0	0	10	102	0	0	0	0	0	0	0	0	0	0	0	12	0	0	0	0	0	0	0	0	0	0	0	0	0	0
KTU_2859	0	0	0	0	0	0	0	0	0	0	0	0	0	0	0	0	0	0	0	0	0	0	0	0	0	0	0	0	0	0	0	0	0	0	0	0	0	0	0	0	0	0	0	0	0	0	0	0	0
KTU_2860	0	0	0	0	0	0	0	0	0	0	0	0	0	0	0	0	7	0	0	0	0	28	0	0	103	0	15	0	0	0	0	0	0	0	0	0	48	21	4	0	0	0	0	0	0	0	0	0	0
KTU_2861	0	0	0	0	0	0	0	0	0	0	0	0	0	0	0	0	0	0	0	0	0	0	0	0	94	0	0	0	0	0	0	0	0	0	0	0	0	0	0	0	0	0	0	0	0	0	0	0	0
KTU_2862	0	0	0	0	0	0	0	0	0	0	0	0	0	0	0	0	0	0	0	0	0	0	0	0	0	0	0	0	0	0	0	0	0	13	0	0	0	0	0	0	0	0	0	0	0	0	0	0	0
KTU_2863	0	0	0	0	0	0	0	0	0	0	0	0	0	0	0	0	0	0	0	0	0	0	0	0	0	0	0	0	0	0	0	0	0	0	0	0	0	0	0	0	0	0	0	0	0	0	0	0	0
KTU_2864	0	0	0	10	0	0	0	0	0	0	0	0	0	0	0	0	0	0	0	0	0	0	0	0	0	0	0	0	0	0	0	0	0	0	0	0	0	0	0	0	0	0	0	0	0	0	0	0	0
KTU_2865	0	0	0	0	0	34	18	0	0	0	0	0	0	0	0	0	0	0	0	0	0	0	0	0	0	62	0	0	0	0	0	10	0	0	17	0	12	0	0	0	17	13	0	0	0	0	0	0	0
KTU_2866	0	0	0	0	0	21	11	0	0	0	0	0	0	17	0	0	0	0	0	0	0	0	0	0	0	0	0	0	0	0	0	0	10	0	22	0	0	0	0	0	42	18	0	0	0	0	0	0	0
KTU_2867	0	0	0	0	0	5	4	0	0	0	0	0	0	0	0	0	0	0	0	0	0	68	0	0	0	0	0	0	0	0	0	0	0	0	0	0	0	0	0	0	0	0	0	0	0	0	0	0	0
KTU_2868	0	0	0	0	0	0	0	0	0	0	0	0	0	0	0	0	0	0	0	0	0	0	0	0	0	0	0	0	0	0	0	0	0	0	0	0	0	0	0	0	0	0	0	0	0	0	0	0	0
KTU_2869	11	0	0	0	0	42	6	0	0	0	12	0	2	0	0	0	0	0	0	0	0	0	0	0	0	0	0	0	0	0	0	13	7	0	0	7	0	0	0	0	43	0	0	0	0	0	0	0	0
KTU_2870	0	0	30	0	0	0	0	0	0	0	0	0	0	0	0	0	0	0	0	0	0	0	28	0	0	0	0	0	0	0	0	0	0	0	11	0	0	0	0	0	0	0	0	0	0	0	0	0	0
KTU_2871	0	0	5	0	0	0	0	0	5	0	0	0	0	0	0	0	0	0	0	0	0	31	0	0	0	0	49	0	0	11	0	0	0	0	0	0	0	0	0	0	0	0	0	0	0	0	0	0	0
KTU_2872	0	0	0	0	0	0	0	0	0	0	0	0	0	0	0	0	0	0	0	0	0	22	29	0	14	0	0	0	0	0	0	0	0	0	0	0	0	0	0	0	0	0	0	0	0	0	0	0	0
KTU_2873	0	0	19	0	0	0	0	0	0	7	7	0	0	10	0	0	0	0	0	0	0	0	0	0	0	10	0	0	0	0	0	6	0	6	0	12	0	0	0	0	5	0	0	0	0	0	0	0	0
KTU_2874	0	0	0	0	0	0	0	0	0	0	0	0	0	0	0	0	0	0	0	0	0	29	36	0	0	0	0	0	0	0	0	0	4	0	0	0	0	0	0	0	0	0	0	0	0	0	0	0	0
KTU_2875	0	0	0	0	0	0	0	0	0	0	0	0	0	0	0	0	0	0	0	0	0	103	0	0	0	0	0	16	0	0	23	24	41	27	0	0	0	0	0	0	0	0	0	0	0	0	0	0	0
KTU_2876	0	0	0	0	0	0	0	0	0	0	0	0	0	0	0	0	0	0	0	0	0	0	0	0	0	0	0	0	0	0	0	0	0	0	0	0	0	0	0	0	0	0	0	0	0	0	0	0	0
KTU_2877	17	0	3	0	4	22	12	0	4	14	8	0	0	0	0	0	0	0	0	0	0	0	0	0	0	0	0	0	0	0	0	20	0	7	0	50	0	4	0	0	24	0	0	0	0	0	0	0	0
KTU_2878	0	128	0	64	0	0	0	0	0	0	0	0	0	0	0	0	0	0	0	0	0	0	0	0	0	0	0	0	0	0	0	0	0	0	0	0	19	0	27	0	0	0	0	0	0	0	0	0	0
KTU_2879	0	0	5	0	0	0	3	6	0	0	0	0	0	0	0	0	0	0	0	0	0	0	8	11	0	0	0	0	11	0	0	0	0	11	0	0	0	0	0	0	0	0	0	0	0	0	0	0	0
KTU_2880	0	0	0	9	0	13	10	0	0	0	0	0	0	0	0	0	0	0	0	0	0	81	0	0	0	9	0	0	0	0	0	0	0	11	0	5	0	0	0	0	24	68	0	0	0	0	0	0	0
KTU_2881	0	0	0	0	0	0	0	0	0	0	0	0	0	0	0	0	0	0	0	0	0	0	0	0	0	98	0	0	0	0	0	0	0	0	0	0	0	0	0	0	0	0	0	0	0	0	0	0	0
KTU_2882	0	0	0	0	0	0	0	0	0	0	0	0	28	0	0	0	0	0	0	0	0	0	0	0	0	0	0	0	0	0	0	0	0	7	0	0	0	0	0	0	0	0	0	0	0	0	0	0	0
KTU_2883	15	6	0	0	0	27	19	0	0	0	0	0	0	0	0	0	0	0	0	0	0	0	0	0	0	0	0	0	0	0	0	0	0	0	0	8	0	0	2	0	12	15	0	0	0	0	0	0	0
KTU_2884	0	0	0	0	0	0	0	0	0	0	0	0	0	0	0	0	0	0	0	0	0	33	83	0	0	0	0	0	0	0	0	0	0	0	0	0	0	0	0	0	0	0	0	0	0	0	0	0	0
KTU_2885	0	0	0	0	0	0	0	0	0	0	0	0	0	0	0	0	0	0	0	0	0	24	0	0	0	0	0	0	0	0	11	0	0	0	0	0	0	0	0	0	0	0	0	0	0	0	0	0	0
KTU_2886	0	0	0	0	0	0	0	0	0	0	0	0	0	0	0	0	0	0	0	0	0	6	0	0	0	0	42	0	0	0	0	0	0	0	0	0	0	0	0	0	0	0	0	0	0	0	0	0	0
KTU_2887	0	0	0	0	0	0	0	0	0	0	0	0	0	0	0	0	0	0	0	0	0	0	0	0	0	0	0	0	0	0	0	0	0	0	0	0	0	0	0	0	0	0	0	0	0	0	0	0	0
KTU_2888	0	0	0	0	0	0	0	0	0	0	0	0	0	0	0	0	0	0	0	0	0	0	0	0	0	0	0	0	0	0	0	0	0	0	0	0	0	0	0	0	0	0	0	0	0	0	0	0	0
KTU_2889	0	0	0	0	0	0	0	0	0	0	0	0	0	0	0	0	0	0	0	0	0	0	0	0	33	0	0	0	0	0	0	0	0	0	0	0	0	0	0	0	0	0	0	0	0	0	0	0	0
KTU_2890	0	0	0	0	0	0	0	0	0	0	0	0	0	0	0	0	0	0	0	0	0	0	0	0	0	0	0	0	0	0	0	0	0	0	0	0	0	2	0	0	0	0	0	0	0	0	0	0	0
KTU_2891	0	14	0	0	0	0	0	0	0	0	8	0	0	9	0	0	0	0	0	0	0	0	0	0	0	0	0	0	0	0	0	12	0	0	69	0	24	0	0	0	0	0	0	0	0	0	0	0	0
KTU_2892	0	0	0	0	0	0	0	0	18	0	0	0	0	0	0	0	0	0	0	0	0	0	82	0	0	0	0	0	0	0	0	0	0	0	0	0	0	0	0	0	0	0	0	0	0	0	0	0	0
KTU_2893	0	0	0	0	0	0	0	0	0	0	0	0	0	0	0	0	0	0	0	0	0	60	0	0	0	0	0	0	0	0	0	6	0	0	6	0	0	0	0	0	20	0	0	0	0	0	0	0	0
KTU_2894	18	17	0	8	0	32	24	0	0	0	0	0	0	10	0	0	0	0	0	0	0	18	0	0	0	0	0	0	0	0	0	13	16	0	7	0	3	0	0	0	10	6	0	0	0	0	0	0	0
KTU_2895	0	0	0	0	11	0	0	0	0	0	0	0	0	0	0	0	0	0	0	0	0	0	36	0	28	0	54	0	0	0	0	0	0	0	0	0	0	0	0	0	0	0	0	0	0	0	0	0	0
KTU_2896	0	0	0	0	0	13	0	0	0	12	11	4	7	0	0	0	0	0	0	0	0	0	0	0	0	0	0	0	0	0	0	40	0	27	0	7	9	3	0	0	6	4	0	0	0	0	0	0	0
KTU_2897	0	22	0	32	0	0	0	0	41	8	0	0	0	0	0	0	0	0	0	0	0	0	0	0	0	0	0	0	0	80	6	0	0	0	0	0	6	0	0	0	0	0	0	0	0	0	0	0	0
KTU_2898	0	0	0	0	0	0	0	0	0	0	0	0	0	0	0	0	0	0	0	0	0	40	0	0	0	0	0	0	0	0	10	0	0	0	0	0	0	0	0	0	0	0	0	0	0	0	0	0	0
KTU_2899	0	0	0	10	0	0	0	0	0	0	0	0	0	0	0	0	0	0	0	0	0	0	0	0	0	0	0	0	0	0	0	0	0	0	8	0	0	0	0	0	0	0	0	0	0	0	0	0	0
KTU_2900	18	0	0	0	0	0	14	0	0	0	14	0	0	0	0	0	0	0	0	0	0	0	0	40	0	0	0	0	0	0	0	0	0	0	0	31	0	0	0	0	0	0	0	0	0	0	0	0	0
KTU_2901	12	0	0	0	0	45	0	0	5	0	0	0	0	0	0	0	0	0	0	0	0	0	0	0	0	0	0	0	0	0	0	13	0	0	0	13	0	0	0	0	29	16	0	0	0	0	0	0	0
KTU_2902	0	0	19	0	0	0	0	0	0	23	0	0	0	25	0	0	0	0	0	0	0	47	30	33	0	46	30	0	0	0	31	0	0	0	0	0	0	16	0	0	0	0	0	0	0	0	0	0	0
KTU_2903	0	0	0	0	0	0	0	0	0	0	0	0	0	0	0	0	0	0	0	0	0	0	0	0	0	0	0	0	0	0	0	0	0	0	0	0	0	0	0	0	0	0	0	0	143	0	0	0	0
KTU_2904	0	27	0	52	0	0	0	0	17	0	0	0	0	0	0	0	0	0	0	0	0	0	0	0	0	68	0	0	0	22	0	7	0	0	0	0	0	0	14	0	0	0	0	0	0	0	0	0	0
KTU_2905	0	0	0	0	11	0	0	0	0	0	0	0	0	0	0	0	0	0	0	0	0	17	0	0	0	0	17	0	0	0	0	0	0	0	0	0	0	0	0	0	0	0	0	0	0	0	0	0	0
KTU_2906	7	0	0	0	0	9	0	0	0	0	0	0	0	0	0	0	0	0	0	0	0	0	0	0	0	0	0	0	0	0	0	0	0	5	0	13	0	0	0	0	0	7	0	0	0	0	0	0	0
KTU_2907	0	0	0	0	0	0	10	0	0	0	0	0	0	0	0	0	0	0	0	0	0	0	0	0	6	0	0	0	0	0	0	0	0	0	0	0	0	0	0	0	0	0	0	0	0	0	0	0	0
KTU_2908	6	0	0	0	0	12	0	0	3	0	0	0	0	0	0	0	0	0	0	0	0	7	0	0	0	0	32	0	0	14	17	8	15	0	0	0	0	0	0	0	0	0	0	0	0	0	0	0	0
KTU_2909	0	0	0	0	0	0	0	0	0	0	0	0	0	0	0	0	0	0	0	0	0	0	0	0	0	0	0	0	4	0	0	0	0	0	0	0	0	0	0	0	0	0	0	0	0	0	0	0	0
KTU_2910	0	0	0	0	0	0	0	0	0	0	0	0	0	0	0	0	0	0	0	0	0	0	0	0	0	0	0	0	0	0	0	0	0	0	0	0	0	0	0	0	0	0	0	246	62	53	0	0	0
KTU_2911	0	14	0	11	0	7	0	0	0	0	0	0	0	0	0	0	0	0	0	0	0	0	0	0	0	0	6	0	0	5	0	7	0	0	18	0	8	0	0	0	0	0	0	0	0	0	0	0	0
KTU_2912	0	12	78	7	0	0	0	0	0	0	0	0	0	0	0	0	0	0	0	0	0	0	0	0	0	0	0	0	0	0	0	0	0	0	22	0	0	0	12	0	0	0	0	0	0	0	0	0	0
KTU_2913	0	0	0	0	0	0	0	0	0	0	0	0	0	0	0	0	0	0	0	0	0	15	18	0	0	98	0	0	0	0	0	0	0	0	0	0	0	0	0	0	0	0	0	0	0	0	0	0	0
KTU_2914	0	0	0	0	0	0	0	0	0	0	0	0	0	0	0	0	0	0	0	0	0	0	0	24	0	0	0	0	0	0	0	0	0	0	0	7	0	0	0	0	0	0	0	0	0	0	0	0	0
KTU_2915	0	0	6	12	0	0	0	0	0	0	0	0	0	0	0	0	0	0	0	0	0	0	0	0	0	0	0	0	0	0	0	0	0	0	0	0	0	0	0	0	0	0	0	0	0	0	0	0	0
KTU_2916	0	0	0	7	0	0	0	0	0	0	0	0	0	0	0	0	0	0	0	0	0	34	0	0	0	22	0	0	0	0	0	0	0	0	0	0	0	0	0	0	0	0	0	0	0	0	0	0	0
KTU_2917	0	0	0	0	0	0	0	0	0	0	0	0	0	0	0	0	0	0	0	0	0	0	0	0	0	0	0	0	0	0	0	0	0	0	0	0	0	0	0	0	0	0	0	0	0	0	0	0	0
KTU_2918	0	0	0	3	0	9	15	0	0	0	0	0	0	0	0	0	0	0	0	0	0	0	0	0	0	0	0	0	0	0	0	0	0	12	0	0	0	10	5	0	9	7	0	0	0	0	0	0	0
KTU_2919	0	0	0	0	0	19	35	0	0	0	0	0	0	0	0	0	0	0	0	0	0	18	0	0	0	0	0	0	0	0	0	0	0	0	0	0	0	0	0	0	13	0	0	0	0	0	0	0	0
KTU_2920	0	0	0	0	0	0	0	0	0	0	0	0	0	0	0	0	0	0	0	0	129	0	0	0	0	0	0	0	0	0	0	0	0	0	0	0	0	0	0	0	0	0	0	0	0	0	0	0	0
KTU_2921	0	0	0	0	0	0	0	0	0	0	0	0	0	0	0	0	0	0	0	0	0	0	0	0	0	0	0	0	0	0	0	0	0	0	0	0	0	0	0	0	0	0	0	0	0	0	0	0	0
KTU_2922	57	18	0	0	0	0	0	0	0	0	8	0	0	0	0	0	0	0	0	0	0	0	0	0	0	0	0	0	0	0	0	0	0	0	0	54	0	0	0	0	29	0	0	0	0	0	0	0	0
KTU_2923	20	0	0	0	18	0	0	0	0	9	0	0	0	0	0	0	0	0	0	0	0	37	0	0	0	0	0	0	0	0	12	0	0	0	0	0	0	0	0	0	0	0	0	0	0	0	0	0	0
KTU_2924	0	0	31	0	0	0	0	0	0	0	0	0	0	0	0	0	0	0	0	0	0	114	0	0	0	0	0	0	0	0	0	0	0	0	0	0	0	15	0	0	0	0	0	0	0	0	0	0	0
KTU_2925	0	0	0	0	0	0	0	0	0	0	0	0	0	0	0	0	0	0	0	0	0	0	12	0	0	28	0	0	0	0	0	0	0	0	0	0	0	0	0	0	0	0	0	0	0	0	0	0	0
KTU_2926	0	0	0	0	0	0	0	0	0	0	0	0	0	0	0	0	0	0	0	0	0	0	0	0	0	0	0	0	0	0	0	0	0	0	0	0	0	0	0	0	0	0	0	0	0	0	0	0	0
KTU_2927	0	0	11	0	0	0	0	0	0	0	0	0	0	0	0	0	0	0	0	0	0	0	0	0	0	0	0	0	0	0	0	0	0	6	0	0	0	0	0	0	0	0	0	0	0	0	0	0	0
KTU_2928	0	0	0	0	0	0	0	0	0	0	0	0	0	0	0	0	0	0	0	0	0	18	17	21	0	57	0	0	0	0	0	0	0	0	0	0	0	0	0	0	0	0	0	0	0	0	0	0	0
KTU_2929	0	0	0	0	0	0	0	0	0	0	0	0	0	0	0	0	0	0	0	0	0	20	14	0	0	0	0	0	0	0	0	0	0	0	0	0	0	0	0	0	0	0	0	0	0	0	0	0	0
KTU_2930	0	0	0	0	0	0	0	0	0	0	0	0	0	0	0	0	0	0	0	0	0	0	0	0	0	0	0	0	0	0	0	0	0	0	0	0	0	0	0	0	0	0	0	0	0	0	0	0	0
KTU_2931	12	0	0	0	0	32	0	0	0	0	0	0	0	0	0	0	0	0	0	0	0	0	74	0	0	0	0	0	0	0	0	0	0	6	0	9	10	8	0	0	23	8	0	0	0	0	0	0	0
KTU_2932	31	12	0	0	0	17	20	0	0	0	0	0	0	0	0	0	0	0	0	0	0	0	74	0	0	0	0	0	0	0	11	66	12	32	0	58	9	0	0	0	13	13	0	0	0	0	0	0	0
KTU_2933	0	7	0	0	0	0	11	0	0	0	0	0	0	0	0	0	0	0	0	0	0	31	50	0	0	0	0	0	0	0	0	0	0	6	0	0	0	0	0	0	0	0	0	0	0	0	0	0	0
KTU_2934	20	22	0	0	1	0	2	0	10	13	0	0	0	0	0	0	0	0	0	0	0	18	32	0	0	0	0	0	0	0	0	0	0	0	4	25	51	0	0	0	20	6	0	0	0	0	0	0	0
KTU_2935	0	0	0	0	0	0	0	0	0	0	0	0	0	0	0	0	0	0	0	0	0	48	0	0	0	0	0	0	0	0	0	0	0	0	11	0	0	0	0	0	0	0	0	0	0	0	0	0	0
KTU_2936	0	0	0	0	0	0	0	0	0	0	0	0	0	0	0	0	0	0	0	0	0	0	0	0	125	0	0	0	0	0	0	0	0	0	0	0	0	0	0	0	0	0	0	0	0	0	0	0	0
KTU_2937	0	0	0	0	0	0	0	0	0	0	0	0	0	0	0	0	0	0	0	0	0	0	0	0	0	14	0	0	0	0	0	0	0	0	0	0	0	0	0	0	0	0	0	0	0	0	0	0	0
KTU_2938	0	0	0	0	0	0	0	0	0	0	0	0	0	0	0	0	0	0	0	0	0	0	30	0	0	0	0	0	0	0	0	0	0	0	0	0	0	0	0	0	0	0	0	0	0	0	0	0	0
KTU_2939	0	0	19	0	0	0	0	0	0	0	0	0	0	0	0	0	0	0	0	0	0	0	0	0	0	0	0	0	0	0	0	0	0	0	6	0	0	0	0	0	0	0	0	0	0	0	0	0	0
KTU_2940	0	0	0	0	0	0	0	0	0	0	0	0	0	0	0	0	0	0	0	0	0	0	0	0	0	0	0	0	0	0	0	0	0	0	0	0	0	0	0	0	0	0	0	0	0	0	0	0	0
KTU_2941	8	0	0	0	0	0	9	0	0	0	0	0	0	0	0	0	0	0	0	0	0	0	0	0	0	0	0	0	0	0	6	0	0	0	0	8	0	0	0	0	7	4	0	0	0	0	0	0	0
KTU_2942	0	0	10	0	8	0	0	0	0	0	0	0	63	0	0	0	0	0	0	0	0	34	0	0	0	0	0	0	0	0	0	38	0	13	9	14	0	0	0	0	0	36	0	0	0	0	0	0	0
KTU_2943	0	0	0	0	0	0	0	0	11	0	0	0	0	0	0	0	0	0	0	0	0	13	24	0	0	10	0	0	0	6	0	0	0	0	0	0	0	0	0	0	0	0	0	0	0	0	0	0	0
KTU_2944	0	0	25	0	0	0	0	0	0	0	0	0	0	0	0	0	0	0	0	0	0	0	0	0	0	0	0	0	0	0	0	0	0	0	0	0	0	0	0	0	0	0	0	0	0	0	0	0	0
KTU_2945	0	0	0	0	0	6	0	0	0	0	0	0	0	0	0	0	0	0	0	0	0	0	0	0	0	0	0	0	0	0	0	0	7	6	0	0	0	0	0	0	0	0	0	0	0	0	0	0	0
KTU_2946	0	0	0	0	0	0	0	0	0	0	0	0	0	0	0	0	0	0	0	0	0	0	4	17	0	92	0	0	0	0	0	0	0	0	0	0	0	0	0	0	0	0	0	0	0	0	0	0	0
KTU_2947	0	0	0	0	0	0	0	0	0	0	0	0	0	0	0	0	0	0	0	0	0	0	0	0	0	93	0	0	0	0	0	0	0	0	0	0	0	0	0	0	0	0	0	0	0	0	0	0	0
KTU_2948	0	0	0	0	0	0	0	0	0	0	0	0	0	0	0	0	0	0	0	0	0	0	0	0	0	0	32	0	0	0	0	0	0	0	0	0	0	0	0	0	0	0	0	0	0	0	0	0	0
KTU_2949	0	0	0	0	0	0	0	0	30	0	0	0	0	0	0	0	0	0	0	0	0	0	0	0	0	43	0	0	0	12	0	0	0	6	0	0	0	0	0	0	0	0	0	0	0	0	0	0	0
KTU_2950	0	0	0	0	0	0	0	0	0	0	0	0	0	0	0	0	0	0	0	0	0	0	0	0	0	0	33	0	0	0	0	0	0	0	0	0	0	0	0	0	0	0	0	0	0	0	0	0	0
KTU_2951	0	0	0	0	0	0	0	0	0	0	0	0	0	0	0	0	0	0	0	0	0	0	0	0	0	0	0	0	0	0	0	0	0	0	0	0	0	0	0	0	0	0	0	0	0	0	0	0	0
KTU_2952	0	0	0	0	0	0	0	0	0	0	0	0	0	0	0	0	0	0	0	0	0	0	0	0	0	0	0	0	0	0	0	0	0	0	0	0	0	0	0	0	0	0	0	0	0	0	0	0	0
KTU_2953	0	0	3	0	0	0	0	0	0	0	0	0	0	0	0	0	0	0	0	0	0	23	0	0	0	0	0	0	0	0	0	0	0	0	0	0	0	0	0	0	0	0	0	0	0	0	0	0	0
KTU_2954	0	44	0	8	0	0	0	0	10	0	0	0	0	0	0	0	0	0	0	0	0	0	0	0	0	0	0	0	0	6	0	0	0	0	0	0	44	8	0	0	0	0	0	0	0	0	0	0	0
KTU_2955	0	0	0	0	0	0	0	0	0	0	0	0	0	0	0	0	0	0	0	0	0	0	11	0	12	11	0	0	0	0	0	0	0	0	0	0	0	0	0	0	0	0	0	0	0	0	0	0	0
KTU_2956	7	8	0	0	11	7	28	0	0	0	0	0	0	0	0	0	0	0	0	0	0	0	0	0	0	0	0	0	0	0	0	11	0	0	0	0	18	0	11	0	0	0	0	0	0	0	0	0	0
KTU_2957	0	0	0	0	0	5	0	0	0	0	0	0	0	0	0	0	0	0	0	0	0	0	0	0	87	0	0	0	0	0	0	0	0	0	0	0	0	0	0	0	0	0	0	0	0	0	0	0	0
KTU_2958	0	0	15	0	0	0	0	0	0	0	0	0	0	0	0	0	0	0	0	0	0	51	0	0	0	0	0	0	0	0	0	0	0	0	0	0	0	0	0	0	0	0	0	0	0	0	0	0	0
KTU_2959	0	0	0	0	0	0	0	0	0	0	0	0	0	0	0	0	0	0	0	0	0	0	0	0	0	0	0	0	0	0	0	0	0	0	0	0	0	0	0	0	0	0	0	0	0	0	0	0	0
KTU_2960	0	7	10	5	0	38	0	0	0	0	38	0	7	0	0	0	0	0	0	0	0	25	0	0	0	0	0	0	0	0	0	58	0	0	0	0	6	10	9	0	0	0	0	0	0	0	0	0	0
KTU_2961	0	0	0	0	0	0	0	0	0	0	0	0	0	0	0	0	0	0	0	0	0	0	0	32	0	0	0	0	0	0	0	0	0	0	0	0	0	0	0	0	0	0	0	0	0	0	0	0	0
KTU_2962	0	0	0	0	0	0	0	0	0	0	0	0	0	0	0	0	0	0	0	0	0	0	0	0	0	0	0	0	0	0	0	0	0	0	0	0	0	0	0	0	0	0	0	0	0	0	0	0	0
KTU_2963	0	0	0	0	0	0	0	0	0	0	0	0	0	0	0	0	0	0	0	0	0	0	0	0	0	0	0	0	0	0	0	0	0	0	0	0	0	0	0	0	0	0	0	0	0	0	0	0	0
KTU_2964	0	0	0	0	0	0	0	0	0	0	0	0	0	0	0	0	0	0	0	0	0	96	0	0	0	0	0	0	0	0	0	0	0	0	0	0	0	0	0	0	0	0	0	0	0	0	0	0	0
KTU_2965	0	0	0	0	0	0	0	0	0	0	0	0	0	0	0	0	0	0	0	0	0	0	24	0	0	3	0	0	0	0	0	0	0	0	4	0	0	0	0	0	0	0	0	0	0	0	0	0	0
KTU_2966	0	0	0	13	0	0	26	6	0	0	0	8	0	0	0	0	0	0	0	0	0	0	0	0	0	0	0	0	0	0	0	0	0	0	0	0	0	0	11	0	0	38	0	0	0	0	0	0	0
KTU_2967	53	0	0	0	0	0	30	0	0	0	0	0	0	0	0	0	0	0	0	0	0	0	0	0	0	0	0	0	0	0	0	0	0	0	0	11	0	0	0	0	0	13	0	0	0	0	0	0	0
KTU_2968	0	11	0	0	0	0	0	0	0	0	0	0	0	0	0	0	0	0	0	0	0	0	0	0	0	9	0	0	0	0	0	0	0	0	0	0	70	35	0	0	0	0	0	0	0	0	0	0	0
KTU_2969	0	0	0	0	0	0	10	0	0	0	0	0	0	0	0	0	0	0	0	0	0	0	0	50	0	0	21	0	36	0	0	0	0	0	0	0	0	0	0	0	0	0	0	0	0	0	0	0	0
KTU_2970	0	0	0	0	0	0	0	0	0	0	0	0	0	0	0	0	0	0	0	0	0	0	0	0	0	116	0	0	0	0	0	0	0	0	0	0	0	0	0	0	0	0	0	0	0	0	0	0	0
KTU_2971	0	0	0	0	0	0	0	0	0	0	0	0	0	0	0	0	0	0	0	0	0	0	0	0	0	51	40	0	0	0	0	0	0	0	0	0	0	0	0	0	0	0	0	0	0	0	0	0	0
KTU_2972	0	0	0	0	0	0	0	0	0	0	0	0	0	0	0	0	0	0	0	0	0	0	0	0	0	0	48	0	0	0	0	0	0	0	0	0	0	0	0	0	0	0	0	0	0	0	0	0	0
KTU_2973	0	0	0	0	0	0	0	0	0	0	0	0	0	0	0	0	0	0	0	0	0	0	0	0	0	0	0	0	0	0	0	0	0	0	0	0	0	0	0	0	0	0	0	0	0	0	0	0	0
KTU_2974	0	0	0	0	114	0	0	0	0	0	0	0	0	0	0	0	0	0	0	0	0	5	0	0	0	0	0	0	0	0	0	0	0	0	0	0	0	0	0	0	0	0	0	0	0	0	0	0	0
KTU_2975	0	0	0	0	0	0	0	0	0	0	0	0	0	0	0	0	0	0	0	0	0	0	107	0	0	0	0	0	0	0	0	0	0	0	0	0	0	0	0	0	8	0	0	0	0	0	0	0	0
KTU_2976	0	0	0	0	0	21	0	0	0	0	0	0	0	0	0	0	0	0	0	0	0	0	0	0	0	0	0	0	0	0	0	0	37	26	7	16	0	0	0	0	0	0	0	0	0	0	0	0	0
KTU_2977	0	0	0	0	0	0	0	0	0	0	0	0	0	0	0	0	0	0	0	0	0	0	0	0	0	0	0	0	0	0	0	0	0	0	0	0	0	0	0	0	0	0	0	0	0	0	0	0	0
KTU_2978	0	0	0	0	7	6	8	0	0	0	3	0	0	0	0	0	0	0	0	0	0	0	79	0	0	0	0	0	3	0	2	0	0	3	0	0	0	0	0	0	0	0	0	0	0	0	0	0	0
KTU_2979	0	0	0	0	0	0	0	0	0	0	0	0	0	0	0	0	0	0	0	0	0	0	0	0	0	63	42	0	0	0	0	0	0	0	0	0	0	0	0	0	0	0	0	0	0	0	0	0	0
KTU_2980	0	0	0	0	0	14	10	0	0	0	0	3	0	0	0	0	0	0	0	0	0	0	0	0	0	0	0	0	0	0	6	15	3	0	2	8	0	0	0	0	41	0	0	0	0	0	0	0	0
KTU_2981	0	0	0	0	0	0	0	0	0	0	0	0	0	0	0	0	0	0	0	0	0	0	0	0	0	0	0	13	0	0	0	0	0	0	0	0	0	0	0	0	0	0	0	0	0	0	0	0	0
KTU_2982	0	0	0	0	0	0	0	0	0	0	0	0	0	0	0	0	0	0	0	0	0	0	0	0	0	0	0	0	0	0	0	0	0	0	0	0	0	0	0	0	0	0	0	0	0	0	0	0	0
KTU_2983	0	23	0	21	0	0	0	0	0	0	0	0	0	0	0	0	0	0	0	0	0	0	0	0	0	0	0	0	0	0	0	0	7	0	0	0	8	0	0	0	0	0	0	0	0	0	0	0	0
KTU_2984	0	0	0	0	7	0	0	0	0	0	0	0	0	0	0	0	0	0	0	0	0	0	13	0	0	0	75	0	0	0	0	0	0	0	0	0	0	0	0	0	0	0	0	0	0	0	0	0	0
KTU_2985	0	0	0	0	0	0	0	0	0	0	0	0	0	0	0	0	0	0	0	0	0	0	0	32	0	0	0	0	0	0	0	0	0	0	0	0	0	0	0	0	0	0	0	0	0	0	0	0	0
KTU_2986	5	0	0	0	0	13	0	0	0	0	0	0	0	0	0	0	0	0	0	0	0	0	0	0	0	71	0	0	0	0	0	0	0	0	0	0	0	0	0	0	0	0	0	0	0	0	0	0	0
KTU_2987	0	0	0	0	0	0	0	0	0	0	0	0	0	0	0	0	0	0	0	0	0	0	0	0	0	44	0	0	0	0	0	0	0	0	0	0	0	0	0	0	0	0	0	0	0	0	0	0	0
KTU_2988	0	0	0	0	0	0	0	0	0	0	0	0	0	0	0	0	0	0	0	0	0	0	0	0	0	0	0	0	0	0	0	0	0	0	0	0	0	0	0	0	0	0	0	0	0	0	0	0	0
KTU_2989	0	0	0	0	0	0	0	0	0	0	0	0	0	0	0	0	0	0	0	0	0	0	11	0	0	0	68	0	0	0	0	0	0	0	0	0	0	0	0	0	0	0	0	0	0	0	0	0	0
KTU_2990	0	0	0	0	0	0	0	0	0	0	0	0	0	0	0	0	0	0	0	0	0	0	0	23	0	11	0	0	0	0	0	0	0	0	0	0	0	0	0	0	0	0	0	0	0	0	0	0	0
KTU_2991	0	0	0	0	0	0	0	0	0	0	0	0	0	0	0	0	0	0	0	0	0	0	0	0	0	0	0	0	0	0	0	0	0	0	0	0	0	0	0	0	0	0	0	0	0	0	0	0	0
KTU_2992	0	0	0	0	0	0	0	0	0	0	0	0	0	0	0	0	0	0	0	0	0	41	0	0	0	0	0	0	0	0	0	0	0	0	0	0	0	0	0	0	0	0	0	0	0	0	0	0	0
KTU_2993	0	23	34	5	0	0	0	0	6	0	0	0	0	0	0	0	0	0	0	0	0	0	0	0	0	0	0	0	0	0	0	40	16	0	0	0	130	76	0	0	26	0	0	0	0	0	0	0	0
KTU_2994	0	0	0	0	0	0	0	0	0	0	0	0	0	0	0	0	0	0	0	0	0	0	0	0	0	0	0	0	0	0	0	0	0	0	0	0	0	0	0	0	0	0	0	0	0	0	0	0	0
KTU_2995	0	0	0	0	0	0	0	0	0	0	0	0	0	0	0	0	0	0	0	0	0	0	0	0	0	0	0	0	0	0	0	0	0	0	0	0	0	0	0	0	0	0	0	0	0	0	0	0	0
KTU_2996	0	0	0	0	0	0	0	0	0	0	18	0	0	0	0	0	0	0	0	0	0	28	0	0	0	0	0	0	0	0	0	24	0	1	31	7	15	0	0	0	11	0	0	0	0	0	0	0	0
KTU_2997	0	0	0	0	0	0	0	0	0	0	8	0	0	0	0	0	0	0	0	0	0	0	0	0	0	0	0	0	0	0	0	0	0	0	0	0	0	0	0	0	0	45	0	0	0	0	0	0	0
KTU_2998	0	0	21	0	0	0	0	0	0	0	0	4	0	0	0	0	0	0	0	0	0	83	0	26	0	23	0	0	0	0	0	0	6	0	0	0	0	0	0	0	0	0	0	0	0	0	0	0	0
KTU_2999	0	0	0	0	0	0	0	0	0	0	0	0	0	0	0	0	0	0	0	0	0	0	0	0	0	0	0	0	0	0	0	0	0	0	0	0	0	0	0	0	0	0	0	0	0	0	0	0	0
KTU_3000	0	0	0	0	0	0	0	0	0	0	0	0	0	0	0	0	0	0	0	0	0	46	0	0	0	0	0	0	0	0	0	0	0	0	0	0	0	0	0	0	0	0	0	0	0	0	0	0	0
KTU_3001	0	0	0	0	0	0	0	0	0	0	0	0	0	0	0	0	0	0	0	0	0	0	106	0	0	0	0	0	0	0	0	0	0	0	0	0	0	0	0	0	0	0	0	0	0	0	0	0	0
KTU_3002	0	0	0	0	0	0	0	7	0	0	0	0	0	0	0	0	0	0	0	0	0	0	0	0	0	0	0	0	0	0	0	0	0	0	0	19	0	6	16	0	8	54	0	0	0	0	0	0	0
KTU_3003	0	0	0	0	0	0	0	0	0	0	0	0	0	0	0	0	0	0	0	0	0	26	0	0	0	50	55	0	0	0	0	0	0	0	0	0	0	0	0	0	0	0	0	0	0	0	0	0	0
KTU_3004	9	0	0	0	0	8	0	0	0	0	0	0	0	0	0	0	0	0	0	0	0	22	0	0	24	0	0	0	0	0	0	0	0	0	0	5	0	0	0	0	0	0	0	0	0	0	0	0	0
KTU_3005	0	15	0	26	0	0	0	0	12	0	0	0	0	0	0	0	0	0	0	0	0	0	0	0	0	0	0	0	0	13	0	0	0	0	4	0	14	0	20	0	0	0	0	0	0	0	0	0	0
KTU_3006	0	0	0	0	0	21	0	0	0	0	0	0	0	0	0	0	0	0	0	0	0	0	0	0	0	21	0	0	8	0	0	37	0	23	21	11	17	0	0	0	0	0	0	0	0	0	0	0	0
KTU_3007	0	0	0	0	0	0	0	0	0	0	0	31	0	0	0	0	0	0	0	0	0	0	0	0	0	0	0	0	0	0	0	0	41	32	0	0	0	0	0	0	0	0	0	0	0	0	0	0	0
KTU_3008	0	0	0	0	0	0	0	0	0	0	0	0	0	0	0	0	0	0	0	0	0	0	0	0	0	0	0	0	0	0	0	0	0	0	0	0	0	0	0	0	0	0	0	0	0	0	0	0	0
KTU_3009	0	0	0	0	0	0	0	0	0	0	0	0	0	0	0	0	0	0	0	0	0	0	0	0	0	0	0	0	0	0	0	0	0	0	0	0	0	0	0	0	0	0	0	0	0	0	0	0	0
KTU_3010	8	0	8	0	0	0	0	0	0	0	0	0	0	0	0	0	0	0	0	0	0	51	0	15	0	0	0	0	0	0	0	17	11	0	26	0	0	0	0	0	0	0	0	0	0	0	0	0	0
KTU_3011	0	0	48	11	0	0	0	0	0	0	0	0	0	0	0	0	0	0	0	0	0	55	14	0	0	0	0	0	0	0	0	0	0	0	0	0	0	0	0	0	0	0	0	0	0	0	0	0	0
KTU_3012	0	18	0	33	8	8	17	13	81	21	0	0	0	0	0	0	0	0	0	0	0	0	29	0	0	0	0	0	0	81	0	0	17	0	0	0	8	8	18	0	0	0	0	0	0	0	0	0	0
KTU_3013	0	0	18	0	0	0	0	0	0	0	0	0	0	0	0	0	0	0	0	0	0	49	30	0	0	0	34	0	0	0	0	0	0	0	0	0	0	0	0	0	0	0	0	0	0	0	0	0	0
KTU_3014	0	0	0	0	0	0	0	0	0	0	0	0	0	0	0	0	0	0	0	0	0	23	0	0	0	0	0	0	0	0	0	0	0	9	0	0	0	0	0	0	0	0	0	0	0	0	0	0	0
KTU_3015	0	0	0	0	0	0	0	0	0	0	0	0	0	0	0	0	0	0	0	0	0	16	50	0	53	62	0	0	0	0	0	0	0	0	0	0	0	0	0	0	0	0	0	0	0	0	0	0	0
KTU_3016	0	0	0	13	0	0	0	0	0	0	0	0	0	0	0	0	0	0	0	0	0	0	0	30	0	146	0	0	0	0	0	0	0	0	0	8	0	0	0	0	0	0	0	0	0	0	0	0	0
KTU_3017	10	0	6	7	0	15	0	0	0	0	0	0	0	0	0	0	0	0	0	0	0	0	0	0	0	47	0	0	0	0	0	0	0	0	6	0	0	0	0	0	0	0	0	0	0	0	0	0	0
KTU_3018	0	21	0	0	0	0	0	0	0	0	10	0	0	0	0	0	0	0	0	0	0	0	0	0	0	0	0	0	0	0	0	29	38	15	0	0	0	0	0	0	0	0	0	0	0	0	0	0	0
KTU_3019	22	0	12	24	0	30	0	0	0	0	0	0	0	0	0	0	0	0	0	0	0	0	0	0	0	0	0	0	0	0	0	0	0	0	0	14	0	0	0	0	0	0	0	0	0	0	0	0	0
KTU_3020	0	0	0	0	0	0	0	0	0	0	0	0	0	0	0	0	0	0	0	0	0	45	23	0	0	0	18	0	0	0	0	0	0	0	0	0	0	0	0	0	0	0	0	0	0	0	0	0	0
KTU_3021	0	0	0	0	0	0	0	0	0	0	0	0	0	0	0	0	0	0	0	0	0	19	0	0	0	0	0	0	0	0	0	0	0	0	0	0	0	0	0	0	0	0	0	0	0	0	0	0	0
KTU_3022	0	0	0	0	0	0	0	0	0	0	0	0	0	0	0	0	0	0	0	0	0	0	0	0	0	0	0	0	0	0	0	0	0	0	0	0	0	0	0	0	0	0	0	134	0	0	0	0	0
KTU_3023	0	0	0	0	0	0	0	0	0	0	0	0	7	0	0	0	0	0	0	0	0	0	0	0	0	0	0	0	0	0	0	0	0	0	0	0	0	0	0	0	0	0	0	0	102	0	0	0	0
KTU_3024	0	0	0	0	0	0	0	0	0	0	0	0	0	0	0	0	0	0	0	0	0	0	0	0	0	0	0	0	0	0	0	0	0	0	0	0	0	0	0	0	0	0	0	0	0	0	0	0	0
KTU_3025	11	60	0	0	18	32	13	0	0	5	3	15	0	0	0	0	0	0	0	0	0	0	0	0	0	0	0	0	0	0	0	0	22	6	0	41	18	0	0	0	40	10	0	0	0	0	0	0	0
KTU_3026	0	0	0	0	0	0	0	0	0	0	0	0	0	0	0	0	0	0	0	0	0	114	0	0	0	0	0	0	0	0	0	0	0	0	0	0	0	0	0	0	0	0	0	0	0	0	0	0	0
KTU_3027	0	0	0	0	0	0	0	0	0	0	0	0	0	0	0	0	0	0	0	0	0	0	52	23	0	0	0	0	0	0	0	0	0	0	0	0	0	0	0	0	0	0	0	0	0	0	0	0	0
KTU_3028	0	0	0	0	0	0	0	0	0	0	0	0	0	0	0	0	0	0	0	0	0	0	0	0	0	0	0	0	0	0	0	0	0	0	0	0	0	0	0	0	0	0	0	0	0	0	0	0	0
KTU_3029	0	0	0	0	0	0	0	0	0	0	0	0	0	0	0	0	0	0	0	0	0	0	0	0	0	0	0	0	0	0	0	0	0	0	0	0	0	0	0	0	0	0	0	0	0	0	0	0	0
KTU_3030	0	0	0	0	0	30	12	0	0	0	0	7	0	8	0	0	0	0	0	0	0	0	0	0	0	0	0	0	0	0	0	62	0	0	0	8	0	0	0	0	21	37	0	0	0	0	0	0	0
KTU_3031	0	0	0	0	0	0	0	0	0	0	0	0	0	0	0	0	0	0	0	0	0	9	0	0	42	0	0	0	0	0	0	0	0	0	0	0	0	0	0	0	0	0	0	0	0	0	0	0	0
KTU_3032	0	0	0	0	2	0	0	0	0	0	0	0	0	0	0	0	0	0	0	0	0	42	0	0	0	0	0	0	0	0	0	0	0	3	0	0	0	0	0	0	0	0	0	0	0	0	0	0	0
KTU_3033	0	0	0	0	0	0	0	0	0	0	0	0	0	0	0	0	0	0	0	0	0	0	0	0	0	0	0	0	0	0	0	0	0	0	0	0	0	0	0	0	0	0	0	0	0	0	0	0	0
KTU_3034	0	0	0	0	0	0	0	0	0	0	0	0	0	0	0	0	0	0	0	0	0	0	0	0	0	0	0	0	0	0	0	0	0	0	0	0	0	0	0	0	0	0	0	0	0	0	0	0	0
KTU_3035	0	0	0	0	0	6	0	0	0	0	0	0	0	0	0	0	0	0	0	0	0	21	0	0	0	0	0	0	0	0	0	0	0	0	0	0	0	0	0	0	0	0	0	0	0	0	0	0	0
KTU_3036	0	0	0	0	0	0	0	0	7	0	0	0	0	0	0	0	0	0	0	0	0	0	0	0	0	0	0	0	0	10	0	0	0	0	0	0	0	0	0	0	0	0	0	0	0	0	0	0	0
KTU_3037	0	0	0	0	0	0	0	0	0	0	0	0	0	0	0	0	0	0	0	0	0	77	0	0	0	0	0	0	0	0	0	8	0	0	0	0	0	0	0	0	0	0	0	0	0	0	0	0	0
KTU_3038	0	0	0	0	0	0	0	0	0	0	0	0	0	0	0	0	0	0	0	0	0	0	99	0	0	0	0	0	0	0	0	0	0	0	0	0	0	0	0	0	0	0	0	0	0	0	0	0	0
KTU_3039	0	0	0	0	0	0	0	0	0	0	0	0	0	0	0	0	0	0	0	0	0	0	56	0	0	0	0	0	0	0	0	0	0	0	0	0	0	0	0	0	0	0	0	0	0	0	0	0	0
KTU_3040	0	9	0	0	0	0	0	0	0	0	0	0	0	0	0	0	0	0	0	0	0	0	0	0	0	0	11	0	0	0	0	0	0	0	0	0	0	0	0	0	0	0	0	0	0	0	0	0	0
KTU_3041	0	0	0	0	0	0	0	0	0	0	0	0	0	0	0	0	0	0	0	0	0	0	0	0	0	0	0	0	0	0	0	0	0	0	0	0	0	0	0	0	0	0	0	0	0	0	0	0	0
KTU_3042	45	10	45	0	0	0	0	0	0	0	7	0	0	0	0	0	0	0	0	0	0	0	0	0	0	0	0	0	0	0	0	31	0	0	6	40	0	0	0	0	0	0	0	0	0	0	0	0	0
KTU_3043	0	26	0	0	0	0	0	0	0	0	13	0	0	0	0	0	0	0	0	0	0	0	0	0	0	0	0	0	0	0	0	21	10	0	10	0	72	21	27	0	0	0	0	0	0	0	0	0	0
KTU_3044	0	19	0	95	0	0	0	0	0	0	0	0	0	0	0	0	0	0	0	0	0	0	0	0	0	0	0	0	0	0	0	0	0	0	0	0	0	0	20	0	0	0	0	0	0	0	0	0	0
KTU_3045	0	0	0	0	23	0	0	0	0	0	0	0	0	0	0	0	0	0	0	0	0	0	0	0	0	0	0	0	0	0	0	0	0	0	0	0	0	0	0	0	13	9	0	0	0	0	0	0	0
KTU_3046	0	0	0	0	0	0	25	0	0	11	0	9	0	0	0	0	0	0	0	0	0	32	0	0	0	0	0	0	0	0	0	0	0	0	0	0	0	0	0	0	0	26	0	0	0	0	0	0	0
KTU_3047	0	0	0	0	0	0	0	0	0	0	0	0	0	0	0	0	0	0	0	0	0	0	75	10	14	0	0	0	0	0	0	0	0	0	0	0	0	0	0	0	0	0	0	0	0	0	0	0	0
KTU_3048	0	0	0	0	0	0	0	0	0	0	0	0	0	0	0	0	0	0	0	0	0	27	0	0	0	0	0	0	0	0	0	15	0	0	0	0	0	0	0	0	0	0	0	0	0	0	0	0	0
KTU_3049	0	0	0	0	0	0	0	0	0	0	0	0	0	0	0	0	0	0	0	0	0	0	0	0	0	0	0	0	0	0	0	0	0	0	0	0	0	0	0	0	0	0	0	0	0	0	0	0	0
KTU_3050	0	0	0	0	0	0	0	0	0	0	0	0	0	0	0	0	0	0	0	0	0	0	0	0	0	0	0	0	0	0	0	0	0	0	0	0	0	0	0	0	0	0	0	0	0	0	0	0	0
KTU_3051	0	0	16	41	53	0	0	0	0	23	0	0	0	0	0	0	0	0	0	0	0	0	0	0	0	0	0	0	0	0	0	0	0	0	0	0	0	0	6	0	0	15	0	0	0	0	0	0	0
KTU_3052	0	0	0	0	0	0	0	0	0	0	0	0	0	0	0	0	0	0	0	0	0	0	0	0	0	0	0	0	0	0	0	0	0	0	0	0	0	0	0	0	0	0	0	0	0	0	0	0	0
KTU_3053	0	0	0	0	0	0	0	0	0	0	0	0	0	0	0	0	0	0	0	0	0	0	0	0	0	0	27	0	0	0	0	0	0	0	0	0	0	0	0	0	0	0	0	0	0	0	0	0	0
KTU_3054	0	0	0	0	6	0	0	0	0	0	0	0	0	0	0	0	0	0	0	0	0	41	0	0	0	0	0	0	0	0	0	0	0	0	0	0	0	4	0	0	0	0	0	0	0	0	0	0	0
KTU_3055	0	0	0	0	0	0	0	0	0	0	0	0	0	0	0	0	0	0	0	0	0	0	86	0	0	0	0	0	0	0	0	0	0	0	0	0	0	0	0	0	0	0	0	0	0	0	0	0	0
KTU_3056	0	0	0	0	0	0	0	0	0	0	0	0	0	0	0	0	0	0	0	0	0	0	0	0	0	0	0	0	0	0	0	0	0	0	0	0	0	0	0	0	0	0	0	0	0	0	0	0	0
KTU_3057	0	0	0	0	0	0	0	0	0	0	0	0	0	0	0	0	0	0	0	0	0	0	0	0	0	0	0	0	0	0	0	0	0	0	0	0	0	0	0	0	0	0	0	0	0	0	0	0	0
KTU_3058	0	0	0	0	0	26	11	0	0	0	7	0	0	0	0	0	0	0	0	0	0	0	0	0	0	0	0	0	0	0	0	0	0	0	0	0	0	0	0	0	0	0	0	0	0	0	0	0	0
KTU_3059	0	0	0	0	0	0	0	0	0	0	0	0	0	0	0	0	0	0	0	0	0	0	0	0	0	0	0	0	0	0	0	0	0	0	0	0	0	0	0	0	0	0	0	0	0	0	0	0	0
KTU_3060	0	28	0	0	0	0	0	0	0	0	0	0	0	0	0	0	0	0	0	0	0	0	0	0	0	0	0	0	0	0	0	0	3	0	0	0	52	12	0	0	0	0	0	0	0	0	0	0	0
KTU_3061	0	0	21	0	0	0	0	0	0	0	0	0	14	0	0	0	0	0	0	0	0	0	0	0	0	0	0	0	0	0	0	0	0	14	0	0	0	22	0	0	24	0	0	0	0	0	0	0	0
KTU_3062	0	0	0	0	0	0	0	0	0	0	0	0	0	0	0	0	0	0	0	0	0	27	56	0	0	0	0	0	0	0	0	0	0	0	0	0	0	0	0	0	0	0	0	0	0	0	0	0	0
KTU_3063	0	0	0	0	0	17	0	0	0	0	0	0	0	0	0	0	0	0	0	0	0	0	0	0	0	0	0	0	0	0	0	0	12	0	0	0	0	0	0	0	0	0	0	0	0	0	0	0	0
KTU_3064	0	0	0	0	0	0	0	0	0	0	0	0	0	0	0	0	0	0	0	0	0	0	94	0	0	0	0	0	0	0	0	0	0	0	0	0	0	0	0	0	0	0	0	0	0	0	0	0	0
KTU_3065	0	0	0	0	0	0	0	0	0	0	0	0	0	0	0	0	0	0	0	0	0	0	31	0	0	0	0	27	0	0	0	0	0	0	0	0	0	0	0	0	0	0	0	0	0	0	0	0	0
KTU_3066	0	0	0	0	0	0	0	0	0	0	0	0	0	0	0	0	0	0	0	0	0	0	48	0	0	0	0	0	0	0	0	0	0	0	0	0	0	0	0	0	0	0	0	0	0	0	0	0	0
KTU_3067	0	0	0	0	0	0	0	0	0	0	0	0	0	0	0	0	0	0	0	0	0	0	0	0	0	0	0	0	0	0	0	0	0	0	0	0	0	0	0	0	0	0	0	0	0	0	0	0	0
KTU_3068	0	0	0	0	0	0	0	0	0	0	0	0	0	0	0	0	0	0	0	0	0	0	0	0	0	0	0	0	0	0	0	0	0	0	0	0	0	0	0	0	0	0	0	0	0	0	0	0	0
KTU_3069	0	0	0	0	0	0	0	36	0	0	0	0	0	0	0	0	0	0	0	0	0	0	0	0	0	0	0	0	0	0	0	0	0	0	0	0	0	0	0	0	0	0	0	0	0	0	0	0	0
KTU_3070	0	0	0	0	0	0	0	20	25	0	0	0	0	0	0	0	0	0	0	0	0	0	0	0	0	0	0	0	0	0	0	0	0	37	11	0	0	0	0	0	0	0	0	0	0	0	0	0	0
KTU_3071	0	0	0	0	0	0	0	0	0	0	0	0	0	0	0	0	0	0	0	0	0	93	0	0	0	12	0	0	0	0	0	0	0	0	0	0	0	0	0	0	0	0	0	0	0	0	0	0	0
KTU_3072	0	0	0	0	0	0	0	0	0	0	0	0	0	0	0	0	0	0	0	0	0	22	0	0	0	63	0	0	0	0	0	0	0	0	0	0	0	0	0	0	0	0	0	0	0	0	0	0	0
KTU_3073	0	0	0	0	0	0	0	0	0	0	0	0	0	0	0	0	0	0	0	0	0	0	0	0	0	84	0	0	0	0	0	0	0	0	0	0	0	0	0	0	0	0	0	0	0	0	0	0	0
KTU_3074	0	25	23	0	0	0	0	12	19	11	0	0	0	0	0	0	0	0	0	0	0	0	0	0	0	0	0	0	0	0	0	0	0	0	33	0	12	0	0	0	0	0	0	0	0	0	0	0	0
KTU_3075	0	0	0	0	8	0	19	0	0	0	23	0	0	0	0	0	0	0	0	0	0	0	0	0	0	0	0	0	0	0	4	13	0	0	0	0	0	0	0	0	0	0	0	0	0	0	0	0	0
KTU_3076	0	0	0	16	0	12	21	0	0	0	0	0	0	0	0	0	0	0	0	0	0	39	0	21	0	0	0	0	6	0	0	0	0	0	0	0	0	8	0	0	0	0	0	0	0	0	0	0	0
KTU_3077	0	0	0	0	0	0	0	0	0	0	0	0	0	0	0	0	0	0	0	0	0	39	0	0	0	0	0	0	0	0	0	0	0	0	6	0	0	0	0	0	0	0	0	0	0	0	0	0	0
KTU_3078	0	0	0	0	0	0	0	0	0	0	0	0	0	0	0	0	0	0	0	0	0	0	0	0	0	0	0	0	0	0	0	0	0	0	3	0	0	0	0	0	0	0	0	0	0	0	0	0	0
KTU_3079	0	0	0	0	0	0	0	0	0	0	0	0	0	0	0	0	0	0	0	0	0	0	0	0	0	0	0	0	0	0	0	0	0	0	0	0	0	0	0	0	0	0	0	0	0	0	0	0	0
KTU_3080	0	0	6	10	0	36	39	0	0	0	0	0	0	0	0	0	0	0	0	0	0	0	0	0	0	0	0	0	0	0	0	0	0	0	0	0	0	0	12	0	14	20	0	0	0	0	0	0	0
KTU_3081	0	0	0	0	0	0	0	0	0	0	0	0	0	0	0	0	0	0	0	0	0	0	0	0	0	0	91	0	0	0	0	0	0	0	0	0	0	0	0	0	0	0	0	0	0	0	0	0	0
KTU_3082	0	0	0	0	0	0	0	0	0	0	0	0	0	0	0	0	0	0	0	0	0	0	0	0	0	0	0	0	0	0	0	0	0	0	8	0	0	0	0	0	0	11	0	0	0	0	0	0	0
KTU_3083	0	0	0	0	0	0	0	0	0	0	0	0	0	0	0	0	0	0	0	0	0	0	0	0	0	0	0	0	0	0	0	0	0	0	0	0	0	0	0	0	0	0	0	0	0	0	0	0	0
KTU_3084	0	101	0	0	0	0	0	0	24	0	0	0	0	0	0	0	0	0	0	0	0	0	0	0	0	0	0	0	0	36	0	0	0	0	0	0	16	0	0	0	0	0	0	0	0	0	0	0	0
KTU_3085	0	6	0	65	0	0	0	0	0	0	0	0	0	0	0	0	0	0	0	0	0	0	0	0	0	0	0	0	0	8	0	0	0	0	0	0	0	0	11	0	0	0	0	0	0	0	0	0	0
KTU_3086	0	0	0	0	0	0	7	0	0	0	0	0	0	0	0	0	0	0	0	0	0	0	0	0	0	0	0	0	0	0	0	0	0	11	0	0	0	0	0	0	11	4	0	0	0	0	0	0	0
KTU_3087	0	0	0	0	0	0	0	0	0	46	11	0	0	11	0	0	0	0	0	0	0	0	0	0	0	0	0	0	0	0	79	0	0	0	0	0	0	0	0	0	0	0	0	0	0	0	0	0	0
KTU_3088	0	0	0	0	0	0	0	0	0	0	0	0	0	0	0	0	0	0	0	0	0	0	0	0	0	23	22	0	0	0	0	0	0	0	0	0	0	0	0	0	0	0	0	0	0	0	0	0	0
KTU_3089	0	0	0	0	0	0	0	0	0	0	0	0	0	0	0	0	0	0	0	0	0	0	0	0	0	0	0	0	0	0	0	0	0	0	0	0	0	0	0	0	0	0	0	0	0	0	0	0	0
KTU_3090	0	0	0	0	0	0	0	0	0	0	0	0	0	0	0	0	0	0	0	0	0	0	0	0	0	0	0	0	0	0	0	0	0	0	0	0	0	0	0	0	0	0	0	0	0	0	0	0	0
KTU_3091	0	0	0	0	0	0	0	0	0	0	0	0	0	0	0	0	0	0	0	0	0	0	0	0	0	0	0	0	0	0	0	0	0	0	0	0	0	0	0	0	0	0	0	0	0	0	0	0	0
KTU_3092	32	32	0	0	7	0	0	0	0	0	0	0	0	0	0	0	0	0	0	0	0	0	0	0	0	0	0	0	0	0	0	0	0	7	0	15	3	0	0	0	0	0	0	0	0	0	0	0	0
KTU_3093	0	0	0	0	0	0	0	0	0	0	0	0	7	0	0	0	0	0	0	0	0	0	0	0	0	0	0	0	0	0	0	0	0	12	0	0	0	0	0	0	0	0	0	0	0	0	0	0	0
KTU_3094	0	0	0	0	0	0	0	0	0	0	0	0	0	0	0	0	0	0	0	0	0	30	18	0	0	0	10	0	0	0	0	0	0	0	0	0	0	0	0	0	0	0	0	0	0	0	0	0	0
KTU_3095	0	0	0	0	0	0	0	0	0	0	0	0	0	0	0	0	0	0	0	0	0	0	0	0	17	13	0	0	0	0	0	0	0	0	0	0	0	0	0	0	0	0	0	0	0	0	0	0	0
KTU_3096	0	0	0	0	0	0	0	0	0	0	0	0	0	0	0	0	0	0	0	0	0	0	0	0	0	0	0	0	0	0	0	0	0	0	0	0	0	0	0	0	0	0	0	0	0	0	0	0	0
KTU_3097	0	0	0	0	0	0	0	0	0	0	0	0	0	0	0	0	0	0	0	0	0	0	0	0	0	0	0	0	0	0	0	0	0	0	0	0	0	0	0	0	0	0	0	0	0	0	0	0	0
KTU_3098	0	0	0	0	0	0	0	0	0	0	0	0	0	0	0	0	0	0	0	0	0	0	0	0	0	0	0	0	0	0	0	0	0	0	0	0	0	0	0	0	0	0	0	0	0	0	0	0	0
KTU_3099	0	0	0	0	0	0	8	0	0	0	0	0	0	0	0	0	0	0	0	0	0	0	0	0	0	0	0	0	0	0	0	0	0	0	0	0	0	0	0	0	0	0	0	0	0	0	0	0	0
KTU_3100	0	0	0	0	0	0	0	0	0	0	0	0	0	0	0	0	0	0	0	0	0	73	0	0	0	0	0	0	0	0	0	0	0	0	0	0	0	0	0	0	0	0	0	0	0	0	0	0	0
KTU_3101	0	0	0	0	0	0	0	0	0	0	0	0	0	0	0	0	0	0	0	0	0	45	14	0	43	0	0	0	0	0	0	0	0	0	15	0	0	0	0	0	0	0	0	0	0	0	0	0	0
KTU_3102	0	0	30	0	0	0	0	0	0	0	0	0	0	0	0	0	0	0	0	0	0	19	0	0	0	0	0	0	0	0	0	0	0	0	0	0	0	0	0	0	0	0	0	0	0	0	0	0	0
KTU_3103	0	0	0	0	0	0	0	0	0	0	0	0	0	0	0	0	0	0	0	0	0	0	0	0	0	0	0	0	0	0	0	0	0	0	0	0	0	0	0	0	0	0	0	0	0	0	0	0	0
KTU_3104	0	0	0	0	0	0	0	0	0	0	0	0	0	0	0	0	0	0	0	0	0	0	0	0	0	0	0	0	0	0	0	0	0	0	0	0	0	0	0	0	0	0	0	0	0	0	0	0	0
KTU_3105	0	0	0	0	0	0	0	0	0	0	0	0	0	0	0	0	0	0	0	0	0	0	0	0	0	0	0	0	0	0	0	0	0	0	0	0	0	0	0	0	0	0	0	0	0	0	0	0	0
KTU_3106	0	0	0	0	0	0	0	0	0	0	0	0	0	0	0	0	0	0	0	0	0	53	0	0	0	0	0	0	0	0	0	0	0	0	0	0	0	0	0	0	0	0	0	0	0	0	0	0	0
KTU_3107	0	0	0	0	17	0	0	0	0	0	0	0	0	0	0	0	0	0	0	0	0	0	49	0	0	0	0	0	0	0	0	0	0	0	0	0	0	0	0	0	0	0	0	0	0	0	0	0	0
KTU_3108	0	0	0	11	0	0	0	0	0	10	13	0	0	40	0	0	0	0	0	0	0	0	0	0	0	0	0	0	0	0	0	18	0	0	6	0	0	0	0	0	0	0	0	0	0	0	0	0	0
KTU_3109	0	0	0	0	0	0	0	0	0	0	0	0	0	0	0	0	0	0	0	0	0	0	24	0	0	53	0	0	0	0	0	0	0	0	0	0	0	0	0	0	0	0	0	0	0	0	0	0	0
KTU_3110	0	0	0	0	0	0	0	0	0	0	0	0	0	0	0	0	0	0	0	0	0	0	83	0	0	0	57	0	0	0	0	0	0	0	0	0	0	0	0	0	0	0	0	0	0	0	0	0	0
KTU_3111	0	0	0	0	0	0	0	0	0	0	0	0	0	0	0	0	0	0	0	0	0	0	0	0	80	0	0	0	0	0	0	0	0	0	0	0	0	0	0	0	0	0	0	0	0	0	0	0	0
KTU_3112	0	0	0	0	0	0	0	0	0	0	0	0	0	0	0	0	0	0	0	0	0	86	0	0	0	0	0	0	0	0	0	0	0	0	0	0	0	0	0	0	0	0	0	0	0	0	0	0	0
KTU_3113	0	0	0	0	0	0	0	0	0	0	9	0	0	0	0	0	0	0	0	0	0	0	0	0	0	86	0	0	0	0	0	0	0	0	0	0	0	0	0	0	0	0	0	0	0	0	0	0	0
KTU_3114	0	0	0	0	0	0	0	0	0	0	0	0	0	0	0	0	0	0	0	0	0	22	0	0	0	0	0	62	0	0	0	0	0	0	0	0	0	0	0	0	0	0	0	0	0	0	0	0	0
KTU_3115	0	16	0	13	0	0	0	0	7	0	0	0	0	0	0	0	0	0	0	0	0	0	0	9	0	0	0	0	0	0	0	0	9	0	0	0	4	0	0	0	0	0	0	0	0	0	0	0	0
KTU_3116	0	0	0	0	0	27	0	0	0	0	0	0	0	0	0	0	0	0	0	0	0	0	0	0	0	0	0	0	0	0	0	0	0	0	0	0	0	0	0	0	44	14	0	0	0	0	0	0	0
KTU_3117	0	0	0	0	0	0	0	0	26	4	0	0	0	0	0	0	0	0	0	0	0	0	0	0	0	0	0	0	0	0	0	0	0	0	0	0	0	0	0	0	0	0	0	55	0	0	0	0	0
KTU_3118	0	0	0	0	0	0	0	0	0	0	0	0	0	0	0	0	0	0	0	0	0	0	61	0	0	0	0	0	0	0	0	0	0	0	0	0	0	0	0	0	0	0	0	0	0	0	0	0	0
KTU_3119	0	0	0	0	0	0	0	0	20	0	0	0	0	0	0	0	0	0	0	0	0	0	0	0	0	0	0	13	0	44	0	3	2	0	0	0	0	0	0	0	0	0	0	0	0	0	0	0	0
KTU_3120	0	0	0	0	0	0	0	0	0	0	0	0	0	0	0	0	0	0	0	0	0	0	0	0	0	0	0	0	0	0	0	0	0	0	0	0	0	0	0	0	0	0	0	0	0	0	0	0	0
KTU_3121	0	0	0	0	0	0	0	0	0	0	0	0	0	0	0	0	0	0	0	0	0	7	40	0	0	0	0	0	0	0	0	0	0	0	0	0	0	0	0	0	0	0	0	0	0	0	0	0	0
KTU_3122	0	0	0	5	0	0	0	0	0	0	0	0	0	0	0	0	0	0	0	0	0	0	0	0	0	0	0	0	0	4	0	0	0	0	0	0	0	0	0	0	0	0	0	0	0	0	0	0	0
KTU_3123	0	18	0	0	7	18	9	0	0	5	0	0	0	0	0	0	0	0	0	0	0	0	0	0	0	0	0	0	0	0	0	16	11	0	8	0	0	0	0	0	14	4	0	0	0	0	0	0	0
KTU_3124	0	0	0	0	0	0	12	0	0	0	0	0	10	0	0	0	0	0	0	0	0	42	0	22	0	0	0	0	0	0	0	0	0	11	0	0	0	0	0	0	0	0	0	0	0	0	0	0	0
KTU_3125	0	0	0	0	0	0	0	0	0	0	0	0	0	0	0	0	0	0	0	0	0	26	71	0	0	0	0	0	0	0	0	0	0	0	0	0	0	0	0	0	0	0	0	0	0	0	0	0	0
KTU_3126	0	0	0	0	0	0	0	0	0	0	0	0	0	0	0	0	0	0	0	0	0	0	0	0	0	61	0	0	0	0	0	0	0	0	0	0	0	0	0	0	0	9	0	0	0	0	0	0	0
KTU_3127	0	0	0	0	0	0	0	0	0	0	0	0	0	0	0	0	0	0	0	0	0	0	0	0	0	0	0	0	0	0	0	0	0	0	0	0	0	0	0	0	0	0	0	0	0	0	0	0	0
KTU_3128	0	0	0	0	0	0	0	0	0	0	0	0	0	0	0	0	0	0	0	0	0	0	0	0	0	0	0	0	0	0	0	0	0	0	0	0	0	0	0	0	0	0	0	0	0	0	0	0	0
KTU_3129	0	0	0	0	0	0	0	0	0	0	0	0	0	0	0	0	0	0	0	0	0	0	0	0	0	0	0	0	0	0	0	0	0	0	0	0	0	0	0	0	0	0	0	0	0	0	0	0	0
KTU_3130	0	0	0	0	0	0	0	0	0	0	0	0	0	0	0	0	0	0	0	0	0	0	76	0	0	0	0	0	0	0	0	0	0	0	0	0	0	0	0	0	0	0	0	0	0	0	0	0	0
KTU_3131	0	0	0	0	0	0	0	0	0	0	0	0	0	0	0	0	0	0	0	0	0	0	0	0	0	0	0	0	0	0	0	0	0	0	0	0	0	0	0	0	0	0	0	0	0	0	0	0	0
KTU_3132	0	0	0	0	0	0	0	0	0	0	0	0	0	0	0	0	0	0	0	0	0	0	0	0	0	0	0	0	0	0	0	0	0	0	0	0	0	0	0	0	0	0	0	0	0	0	0	0	0
KTU_3133	0	0	0	0	0	0	0	0	0	0	0	0	0	0	0	0	0	0	0	0	0	0	0	0	0	0	0	0	0	0	0	0	0	0	0	0	0	0	0	0	0	0	0	0	0	0	0	0	0
KTU_3134	0	7	0	40	0	0	0	0	0	0	0	0	0	0	0	0	0	0	0	0	0	69	0	0	0	0	0	0	0	0	0	0	0	0	0	0	0	0	9	0	0	0	0	0	0	0	0	0	0
KTU_3135	0	0	0	0	0	7	2	0	0	0	0	0	0	0	0	0	0	0	0	0	0	0	39	0	0	0	0	0	0	0	0	0	0	0	0	0	0	0	0	0	0	0	0	0	0	0	0	0	0
KTU_3136	0	0	0	0	0	0	2	0	0	0	0	0	0	0	0	0	0	0	0	0	0	0	75	0	0	0	0	0	0	0	0	0	0	0	0	0	0	0	0	0	0	0	0	0	0	0	0	0	0
KTU_3137	0	0	0	0	0	0	0	0	0	0	0	0	0	0	0	0	0	0	0	0	0	0	0	0	0	66	0	0	0	0	0	0	0	0	0	0	0	0	0	0	0	0	0	0	0	0	0	0	0
KTU_3138	0	0	0	0	0	0	0	0	0	0	0	0	0	0	0	0	0	0	0	0	0	0	0	0	0	32	0	0	0	0	22	0	0	0	0	0	0	0	0	0	20	0	0	0	0	0	0	0	0
KTU_3139	0	0	0	0	0	0	0	0	0	0	0	0	0	0	0	0	0	0	0	0	0	6	0	0	0	0	0	0	0	0	0	0	0	0	0	0	0	0	0	0	0	0	0	0	0	0	0	0	0
KTU_3140	0	0	0	0	0	0	0	0	0	0	0	0	0	0	0	0	0	0	0	0	0	0	0	0	0	0	0	0	0	0	0	0	0	0	0	0	0	0	0	0	0	0	0	0	0	0	0	0	0
KTU_3141	0	0	0	0	0	0	0	0	0	0	0	0	0	0	0	0	0	0	0	0	0	0	0	0	0	0	0	0	0	0	0	0	0	0	0	0	0	0	0	0	0	0	0	0	0	0	0	0	0
KTU_3142	0	0	93	0	0	0	0	0	0	0	0	0	0	0	0	0	0	0	0	0	0	0	0	0	0	0	0	0	0	0	0	0	0	9	0	0	0	13	0	0	0	0	0	0	0	0	0	0	0
KTU_3143	0	0	0	0	0	0	0	0	0	0	0	0	0	0	0	0	0	0	0	0	81	0	0	0	0	0	0	0	0	0	0	0	0	0	0	0	0	0	0	0	0	0	0	0	0	0	0	0	0
KTU_3144	0	0	0	10	0	0	0	0	0	0	0	0	0	0	0	0	0	0	0	0	0	52	0	0	0	0	0	0	0	0	0	0	0	0	0	0	0	0	0	0	0	0	0	0	0	0	0	0	0
KTU_3145	0	0	0	0	0	0	0	0	0	0	0	0	0	0	0	0	0	0	0	0	0	0	0	20	0	13	0	0	0	0	0	0	0	0	0	0	0	0	0	0	0	0	0	0	0	0	0	0	0
KTU_3146	0	0	0	0	0	0	0	0	0	0	0	0	0	0	0	0	0	0	0	0	0	0	0	0	0	10	0	0	0	0	0	0	0	0	0	0	0	0	0	0	0	0	0	0	0	0	0	0	0
KTU_3147	0	0	0	0	0	0	0	0	0	0	0	0	0	0	0	0	0	0	0	0	0	0	0	0	0	0	0	0	0	0	0	0	0	0	0	0	0	0	0	0	0	0	0	0	0	0	0	0	0
KTU_3148	0	0	0	0	0	0	0	0	0	0	0	0	0	0	0	0	0	0	0	0	0	0	0	0	0	0	0	0	0	0	0	0	0	0	0	0	0	0	0	0	0	0	0	0	0	0	0	0	0
KTU_3149	0	0	0	0	0	0	0	0	0	0	0	0	0	0	0	0	0	0	0	0	0	30	0	0	0	0	0	0	0	0	0	0	0	0	0	0	0	0	0	0	0	0	0	0	0	0	0	0	0
KTU_3150	0	0	0	0	0	0	0	0	0	0	0	0	0	0	0	0	0	0	0	0	0	0	0	0	0	0	0	0	0	0	0	0	0	0	0	0	0	0	0	0	0	0	0	0	0	0	0	0	0
KTU_3151	0	0	0	0	0	0	0	0	0	0	0	0	0	0	0	0	0	0	0	0	0	0	0	0	0	0	0	0	0	0	0	0	0	0	0	0	0	0	0	0	0	0	0	0	0	0	0	0	0
KTU_3152	26	25	0	0	0	0	0	0	9	0	0	0	0	0	0	0	0	0	0	0	0	0	45	45	0	0	0	0	0	0	0	0	0	0	9	0	21	20	0	0	0	0	0	0	0	0	0	0	0
KTU_3153	0	11	0	38	0	0	0	0	0	0	0	0	0	0	0	0	0	0	0	0	0	0	0	0	0	0	0	0	0	0	0	0	0	0	0	0	0	0	24	0	0	0	0	0	0	0	0	0	0
KTU_3154	0	0	0	0	0	0	0	0	0	0	0	0	0	0	0	0	0	0	0	0	0	52	0	0	0	0	0	0	0	0	0	0	0	0	0	0	0	0	0	0	0	0	0	0	0	0	0	0	0
KTU_3155	0	0	0	0	0	0	0	0	0	0	0	0	0	0	0	0	0	0	0	0	0	10	0	0	0	0	41	0	0	0	0	0	0	0	9	0	0	0	0	0	0	0	0	0	0	0	0	0	0
KTU_3156	0	44	0	0	0	0	0	0	0	0	0	0	0	0	0	0	0	0	0	0	0	0	0	0	0	0	32	0	0	18	36	0	0	0	0	0	0	0	16	0	0	0	0	0	0	0	0	0	0
KTU_3157	0	0	0	0	0	0	0	0	0	0	0	0	0	0	0	0	0	0	0	0	0	0	0	0	0	0	0	0	0	0	0	0	0	0	0	0	0	0	0	0	0	0	0	0	0	0	0	0	0
KTU_3158	0	0	0	0	0	0	0	0	0	0	0	0	0	0	0	0	0	0	0	0	0	0	0	0	0	0	0	0	0	0	0	0	0	0	0	0	0	0	0	0	0	0	0	0	0	0	0	0	0
KTU_3159	0	0	8	0	0	0	0	0	0	0	0	0	0	0	0	0	0	0	0	0	0	43	0	0	0	0	0	0	0	0	0	0	0	0	0	0	0	0	0	0	0	0	0	0	0	0	0	0	0
KTU_3160	0	0	0	0	0	0	0	0	0	0	0	0	0	0	0	0	0	0	0	0	0	0	72	0	0	0	0	0	0	0	0	0	0	0	0	0	0	0	0	0	0	0	0	0	0	0	0	0	0
KTU_3161	0	0	0	0	0	0	0	0	0	0	0	0	0	0	0	0	0	0	0	0	0	0	66	0	0	0	0	0	6	0	0	0	0	0	0	0	0	0	0	0	0	0	0	0	0	0	0	0	0
KTU_3162	0	0	0	0	0	0	0	0	0	0	0	0	0	0	0	0	0	0	0	0	0	48	30	49	0	0	0	0	0	0	0	0	0	0	0	0	0	0	0	0	0	0	0	0	0	0	0	0	0
KTU_3163	0	0	0	0	0	6	0	0	0	0	0	0	0	0	0	0	0	0	0	0	0	0	0	0	0	79	0	0	0	0	0	0	0	0	0	0	0	0	0	0	0	0	0	0	0	0	0	0	0
KTU_3164	0	0	0	0	0	0	0	0	0	0	0	0	0	0	0	0	0	0	0	0	0	0	0	0	0	0	18	0	0	0	0	0	0	0	0	0	0	0	0	0	0	0	0	0	0	0	0	0	0
KTU_3165	0	0	0	0	0	0	0	0	0	0	0	0	0	0	0	0	0	0	0	0	0	0	0	0	0	0	0	0	0	0	0	0	0	0	79	0	0	0	0	0	0	0	0	0	0	0	0	0	0
KTU_3166	0	0	0	0	0	0	0	0	0	0	0	0	0	0	0	0	0	0	0	0	0	0	0	0	0	0	0	0	0	0	0	0	0	0	0	0	0	0	0	0	0	0	0	0	0	0	0	0	0
KTU_3167	0	0	0	0	0	0	0	0	0	0	0	0	0	0	0	0	0	0	0	0	0	0	0	0	0	0	0	0	0	0	0	0	0	0	0	0	0	0	0	0	0	0	0	0	0	0	0	0	0
KTU_3168	15	12	0	0	0	4	3	0	0	0	0	2	0	1	0	0	0	0	0	0	0	0	0	0	0	0	0	0	0	0	0	0	0	0	0	0	48	28	2	0	3	36	0	0	0	0	0	0	0
KTU_3169	0	50	0	0	0	0	0	0	0	0	0	0	0	0	0	0	0	0	0	0	0	0	0	0	0	0	0	0	0	0	0	0	0	0	0	0	39	0	0	0	0	0	0	0	0	0	0	0	0
KTU_3170	0	0	0	0	9	0	0	0	0	0	0	0	0	0	0	0	0	0	0	0	0	0	0	0	0	0	0	0	0	0	0	0	0	0	22	0	0	0	0	0	0	0	0	0	0	0	0	0	0
KTU_3171	0	0	0	0	0	0	0	0	17	13	0	0	0	21	0	0	0	0	0	0	0	0	0	8	0	0	0	0	0	10	0	0	0	0	17	0	0	0	0	0	0	0	0	0	0	0	0	0	0
KTU_3172	0	0	0	0	0	0	0	0	5	0	0	11	0	0	0	0	0	0	0	0	0	0	0	0	0	0	0	0	0	0	0	0	0	0	0	0	0	0	0	0	0	0	0	0	0	0	0	0	0
KTU_3173	0	0	0	0	0	0	0	0	0	0	0	0	0	0	0	0	0	0	0	0	0	0	78	0	0	0	0	0	0	0	0	0	0	0	0	0	0	0	0	0	0	0	0	0	0	0	0	0	0
KTU_3174	0	0	12	0	0	10	0	0	0	0	0	0	0	0	0	0	0	0	0	0	0	0	37	0	0	16	0	0	0	0	0	0	0	0	0	0	0	23	0	0	0	0	0	0	0	0	0	0	0
KTU_3175	0	0	0	0	0	0	0	0	0	0	0	0	0	0	0	0	0	0	0	0	0	0	0	0	0	0	78	0	0	0	0	0	0	0	0	0	0	0	0	0	0	0	0	0	0	0	0	0	0
KTU_3176	0	0	0	0	0	0	0	0	0	0	0	0	0	0	0	0	0	0	0	0	0	0	0	18	0	0	0	0	0	0	0	0	0	0	0	0	0	0	0	0	0	0	0	0	0	0	0	0	0
KTU_3177	0	0	0	0	0	0	0	0	0	0	0	0	0	0	0	0	0	0	0	0	0	0	0	0	0	0	0	0	0	0	0	0	0	0	0	0	0	0	0	0	7	0	0	0	0	0	0	0	0
KTU_3178	0	0	0	14	16	17	43	0	0	0	0	0	0	0	0	0	0	0	0	0	0	21	0	0	0	0	0	0	0	0	0	0	20	0	0	0	0	0	0	0	0	21	0	0	0	0	0	0	0
KTU_3179	0	9	0	0	0	0	0	0	19	0	2	0	0	0	0	0	0	0	0	0	0	0	0	0	0	0	0	0	6	9	0	0	0	0	0	0	0	0	0	0	0	0	0	0	0	0	0	0	0
KTU_3180	0	25	0	0	0	0	0	0	0	0	0	0	0	0	0	0	0	0	0	0	0	77	0	0	0	0	0	0	0	0	0	0	0	0	0	0	0	0	0	0	0	0	0	0	0	0	0	0	0
KTU_3181	0	0	0	0	0	0	0	0	0	0	0	0	0	0	0	0	0	0	0	0	0	0	77	0	0	0	0	0	0	0	0	0	0	0	0	0	0	0	0	0	0	0	0	0	0	0	0	0	0
KTU_3182	0	0	0	0	0	0	0	0	0	0	0	0	0	0	0	0	0	0	0	0	0	0	4	0	0	0	0	0	0	0	0	0	0	0	0	0	0	0	0	0	0	0	0	0	0	0	0	0	0
KTU_3183	0	0	0	0	0	0	0	0	0	0	0	0	0	0	0	0	0	0	0	0	0	0	0	23	0	0	0	0	0	0	0	0	0	2	0	0	0	0	0	0	0	0	0	0	0	0	0	0	0
KTU_3184	0	0	0	0	0	0	0	0	0	0	0	0	0	0	0	0	0	0	0	0	0	0	0	8	0	37	0	0	0	0	0	0	0	0	0	0	0	0	0	0	0	0	0	0	0	0	0	0	0
KTU_3185	0	0	0	0	0	0	0	0	0	0	0	0	0	0	0	0	0	0	0	0	0	0	0	0	0	77	0	0	0	0	0	0	0	0	0	0	0	0	0	0	0	0	0	0	0	0	0	0	0
KTU_3186	0	0	0	0	0	0	0	0	0	0	0	0	0	0	0	0	0	0	0	0	0	0	0	0	0	77	0	0	0	0	0	0	0	0	0	0	0	0	0	0	0	0	0	0	0	0	0	0	0
KTU_3187	0	0	0	0	0	0	0	0	0	0	0	0	0	0	0	0	0	0	0	0	0	0	29	0	0	0	0	0	0	0	0	0	0	0	0	0	0	0	0	0	0	0	0	0	0	0	0	0	0
KTU_3188	0	0	0	0	0	0	0	0	0	0	0	0	0	0	0	0	0	0	0	0	0	0	0	0	0	0	0	0	0	0	0	0	0	0	0	0	0	0	0	0	0	0	0	0	0	0	0	0	0
KTU_3189	0	0	0	0	0	0	0	0	0	0	0	0	0	0	0	0	0	0	0	0	0	0	0	0	0	0	0	0	0	0	0	0	0	0	0	0	0	0	0	0	0	0	0	0	0	0	0	0	0
KTU_3190	0	12	0	0	0	0	0	0	0	0	7	0	0	10	0	0	0	0	0	0	0	0	0	0	0	0	0	0	0	5	0	26	16	6	20	0	36	9	13	0	0	0	0	0	0	0	0	0	0
KTU_3191	0	0	0	0	0	0	0	0	0	0	0	0	0	0	0	0	0	0	0	0	0	76	0	0	0	0	0	0	0	0	0	0	0	0	0	0	0	0	0	0	0	0	0	0	0	0	0	0	0
KTU_3192	0	0	0	0	0	0	0	0	0	0	0	0	0	0	0	0	0	0	0	0	0	17	0	0	35	0	0	0	0	0	0	0	0	0	0	0	0	0	0	0	0	0	0	0	0	0	0	0	0
KTU_3193	0	0	0	0	0	0	0	0	0	0	0	0	0	0	0	0	0	0	0	0	0	0	0	13	0	0	0	0	0	0	0	0	0	0	0	0	0	0	0	0	0	0	0	0	0	0	0	0	0
KTU_3194	0	0	0	0	0	0	0	0	0	0	0	0	0	0	0	0	0	0	0	0	0	0	0	0	44	0	0	0	0	0	0	0	0	0	0	0	0	0	0	0	0	0	0	0	0	0	0	0	0
KTU_3195	0	0	0	0	0	0	0	0	0	0	0	0	0	0	0	0	0	0	0	0	0	0	0	0	0	0	0	0	0	0	0	0	0	0	0	0	0	0	0	0	0	0	0	0	0	0	0	0	0
KTU_3196	0	0	0	0	0	25	0	5	0	0	8	0	17	0	0	0	0	0	0	0	0	0	0	0	0	0	0	0	0	0	0	0	0	0	0	8	0	0	0	0	0	0	0	0	0	0	0	0	0
KTU_3197	0	0	0	0	0	0	0	0	0	0	0	0	0	0	0	0	0	0	0	0	0	112	13	0	25	0	37	0	0	0	0	0	0	0	0	0	0	0	0	0	0	0	0	0	0	0	0	0	0
KTU_3198	0	0	0	0	0	0	0	0	0	0	0	7	0	0	0	0	0	0	0	0	0	0	0	0	0	38	0	37	0	0	0	0	0	0	8	0	0	0	0	0	0	0	0	0	0	0	0	0	0
KTU_3199	0	0	0	0	0	0	0	0	0	0	0	0	0	0	0	0	0	0	0	0	0	45	0	0	0	0	75	0	0	0	0	0	0	0	0	0	0	0	0	0	0	0	0	0	0	0	0	0	0
KTU_3200	0	0	0	0	0	0	0	0	0	0	0	0	0	0	0	0	0	0	0	0	0	0	0	0	0	0	0	0	0	0	0	0	0	0	0	0	0	0	0	0	0	0	0	0	0	0	0	0	0
KTU_3201	0	3	0	0	0	0	0	0	0	0	0	0	0	0	0	0	0	0	0	0	0	0	0	0	0	0	0	0	0	0	0	28	0	14	0	0	0	0	0	0	0	0	0	0	0	0	0	0	0
KTU_3202	10	0	0	0	0	43	44	0	0	13	0	0	0	0	0	0	0	0	0	0	0	0	0	0	0	0	0	0	0	0	0	0	0	0	0	8	0	0	0	0	0	31	0	0	0	0	0	0	0
KTU_3203	0	0	0	0	0	0	0	0	0	0	0	0	0	0	0	0	0	0	0	0	0	0	0	0	0	74	0	0	0	0	0	0	0	0	0	0	0	0	0	0	0	0	0	0	0	0	0	0	0
KTU_3204	0	0	0	0	0	0	16	0	0	0	9	0	0	0	0	0	0	0	0	0	0	0	0	0	0	0	0	0	0	0	0	10	6	0	0	11	0	0	0	0	0	0	0	0	0	0	0	0	0
KTU_3205	10	0	0	0	0	0	0	0	0	0	0	0	0	0	0	0	0	0	0	0	0	0	0	0	0	0	0	0	0	0	0	8	4	0	0	0	0	0	0	0	0	0	0	0	0	0	0	0	0
KTU_3206	0	0	0	0	0	0	0	0	0	0	0	0	0	0	0	0	0	0	0	0	0	0	0	0	0	0	0	0	0	0	0	0	0	0	0	0	0	0	0	0	0	0	0	0	0	0	0	0	0
KTU_3207	0	0	0	0	0	0	0	0	0	0	0	0	0	0	0	0	0	0	0	0	0	0	0	0	0	19	0	0	0	0	0	8	26	0	0	0	0	0	0	0	0	0	0	0	0	0	0	0	0
KTU_3208	0	0	0	0	0	0	0	0	0	0	0	0	0	0	0	0	0	0	0	0	0	0	0	0	0	0	0	0	0	0	0	0	0	0	0	0	0	0	0	0	0	0	0	0	0	0	0	0	0
KTU_3209	0	0	25	0	0	0	0	0	0	0	0	0	0	9	0	0	0	0	0	0	0	0	47	0	0	0	0	0	0	0	0	0	0	0	14	0	0	25	0	0	0	0	0	0	0	0	0	0	0
KTU_3210	0	0	0	0	0	0	9	0	0	0	0	0	0	0	0	0	0	0	0	0	0	0	0	0	0	0	0	0	0	0	0	0	0	0	0	0	0	0	0	0	0	0	0	0	0	0	0	0	0
KTU_3211	0	0	0	0	0	0	27	0	0	0	37	0	0	18	0	0	0	0	0	0	0	0	0	0	0	0	0	0	0	0	0	50	0	0	0	0	0	0	0	0	0	20	0	0	0	0	0	0	0
KTU_3212	0	0	0	0	0	0	0	0	0	0	0	0	0	0	0	0	0	0	0	0	0	0	62	0	0	0	0	0	0	0	0	0	0	0	0	0	0	0	0	0	0	0	0	0	0	0	0	0	0
KTU_3213	0	0	8	0	0	0	0	0	0	0	0	0	0	0	0	0	0	0	0	0	0	0	0	0	0	27	0	0	2	0	0	0	0	0	0	0	0	0	0	0	0	0	0	0	0	0	0	0	0
KTU_3214	0	0	0	0	0	0	0	0	0	0	0	0	0	0	0	0	0	0	0	0	0	0	0	0	0	0	0	0	0	0	0	0	0	0	0	0	0	0	0	0	0	0	0	0	0	0	0	0	0
KTU_3215	0	0	0	0	0	0	0	0	0	0	0	0	0	0	0	0	0	0	0	0	0	57	0	0	0	0	0	0	0	0	0	0	0	0	0	0	0	0	0	0	0	0	0	0	0	0	0	0	0
KTU_3216	0	0	0	0	0	0	0	0	0	0	0	0	0	0	0	0	0	0	0	0	0	0	0	0	0	0	0	0	0	0	0	0	0	0	0	0	0	0	0	0	0	0	0	0	0	0	0	0	0
KTU_3217	0	0	0	0	0	0	0	0	0	0	0	0	0	0	0	0	0	0	0	0	0	0	0	6	0	0	0	0	0	0	0	0	0	0	0	0	0	0	0	0	0	0	0	0	0	0	0	0	0
KTU_3218	0	0	0	0	5	0	8	0	0	0	0	0	13	0	0	0	0	0	0	0	0	0	0	0	0	0	0	0	0	0	0	0	0	0	0	0	0	14	6	0	0	26	0	0	0	0	0	0	0
KTU_3219	0	0	0	0	0	0	0	0	0	0	0	0	0	0	0	0	0	0	0	0	0	0	72	0	0	0	0	0	0	0	0	0	0	0	0	0	0	0	0	0	0	0	0	0	0	0	0	0	0
KTU_3220	0	0	0	0	0	0	0	0	0	0	0	0	0	0	0	0	0	0	0	0	0	0	42	0	0	0	0	0	0	0	0	0	0	0	0	0	0	0	0	0	0	0	0	0	0	0	0	0	0
KTU_3221	0	0	0	0	0	0	0	0	0	0	0	0	0	0	0	0	0	0	0	0	0	0	0	0	0	0	0	0	0	0	0	0	0	0	0	0	0	0	0	0	0	0	0	0	0	0	0	0	0
KTU_3222	0	0	0	15	0	0	0	0	0	0	0	0	0	0	0	0	0	0	0	0	0	36	0	0	0	15	0	0	0	0	0	10	7	0	0	0	0	0	0	0	0	14	0	0	0	0	0	0	0
KTU_3223	0	0	0	0	0	0	11	0	3	0	0	3	0	0	0	0	0	0	0	0	0	0	0	0	0	0	0	0	0	0	0	0	0	0	0	0	0	0	4	0	0	0	0	0	0	0	0	0	0
KTU_3224	0	0	0	0	0	0	0	0	40	0	0	0	0	0	0	0	0	0	0	0	0	0	0	0	0	0	0	0	0	31	0	0	0	0	0	0	0	0	0	0	0	0	0	0	0	0	0	0	0
KTU_3225	0	0	53	0	0	0	0	0	0	0	0	0	0	0	0	0	0	0	0	0	0	50	0	0	0	0	0	0	0	0	0	0	0	0	0	0	0	0	0	0	0	0	0	0	0	0	0	0	0
KTU_3226	0	0	0	0	0	0	0	0	0	0	0	0	0	0	0	0	0	0	0	0	0	11	0	0	0	0	0	0	0	0	0	0	0	0	0	0	0	0	0	0	0	0	0	0	0	0	0	0	0
KTU_3227	0	0	0	0	0	0	0	0	0	0	0	0	0	0	0	0	0	0	0	0	0	0	0	14	0	0	0	0	0	0	0	0	0	0	0	0	0	0	0	0	0	0	0	0	0	0	0	0	0
KTU_3228	0	0	0	0	0	0	0	0	0	0	0	0	0	0	0	0	0	0	0	0	0	0	0	0	0	0	0	0	0	0	0	0	0	0	0	0	0	0	0	0	0	0	0	0	0	0	0	0	0
KTU_3229	0	0	0	0	0	0	0	0	0	0	0	0	0	0	0	0	0	0	0	0	0	0	0	0	0	0	0	0	0	0	0	0	0	0	0	0	0	0	0	0	0	0	0	0	0	0	0	0	0
KTU_3230	4	0	0	0	0	0	0	0	0	0	0	0	0	0	0	0	0	0	0	0	0	0	0	0	0	0	0	0	0	0	4	0	0	0	0	0	0	0	0	0	0	0	0	0	0	0	0	0	0
KTU_3231	0	0	0	0	0	0	0	0	0	0	0	0	0	0	0	0	0	0	0	0	0	0	70	0	0	0	0	0	0	0	0	0	0	0	0	0	0	0	0	0	0	0	0	0	0	0	0	0	0
KTU_3232	0	0	0	0	0	0	0	0	0	0	0	0	0	0	0	0	0	0	0	0	0	0	0	0	0	0	0	0	0	0	0	0	0	0	0	0	0	0	0	0	0	0	0	0	0	0	0	0	0
KTU_3233	0	0	0	0	0	0	0	0	0	0	0	0	0	0	0	0	0	0	0	0	0	0	0	0	0	0	0	0	0	0	0	0	0	0	0	0	0	0	0	0	0	0	0	0	0	0	0	0	0
KTU_3234	0	0	0	0	0	0	0	0	0	0	0	0	0	0	0	0	0	0	0	0	0	0	0	0	0	0	0	0	0	0	0	0	0	0	0	0	0	0	0	0	0	0	0	0	0	0	0	0	0
KTU_3235	0	0	0	0	0	0	0	0	0	0	0	0	0	0	0	0	0	0	0	0	0	0	0	0	0	0	0	0	0	0	0	0	0	0	0	0	0	0	0	0	0	0	0	0	0	0	0	0	0
KTU_3236	10	0	0	0	14	40	44	0	0	3	8	0	0	0	0	0	0	0	0	0	0	0	0	0	0	0	0	0	0	0	0	8	12	0	0	9	0	0	0	0	36	17	0	0	0	0	0	0	0
KTU_3237	0	0	0	19	0	32	0	0	0	0	0	0	0	0	0	0	0	0	0	0	0	0	0	0	0	0	0	0	0	0	0	0	0	0	0	0	0	0	0	0	0	8	0	0	0	0	0	0	0
KTU_3238	0	0	0	0	0	0	0	0	9	0	0	0	0	0	0	0	0	0	0	0	0	30	0	0	0	0	21	0	0	0	0	0	0	3	0	0	6	0	0	0	0	0	0	0	0	0	0	0	0
KTU_3239	0	0	0	0	0	0	0	0	0	0	0	0	0	0	0	0	0	0	0	0	69	0	0	0	0	0	0	0	0	0	0	0	0	0	0	0	0	0	0	0	0	0	0	0	0	0	0	0	0
KTU_3240	0	30	0	0	0	0	0	0	0	0	0	0	0	0	0	0	0	0	0	0	0	18	0	0	0	0	0	0	0	0	0	0	0	0	0	0	17	0	0	0	0	0	0	0	0	0	0	0	0
KTU_3241	0	0	0	0	0	0	0	0	0	0	0	0	0	0	0	0	0	0	0	0	0	0	69	0	0	0	0	0	0	0	0	0	0	0	0	0	0	0	0	0	0	0	0	0	0	0	0	0	0
KTU_3242	0	0	0	0	0	0	0	0	0	0	0	0	0	0	0	0	0	0	0	0	0	0	33	0	0	0	0	0	0	0	0	0	0	0	0	0	0	0	0	0	0	0	0	0	0	0	0	0	0
KTU_3243	0	0	0	0	0	0	0	0	0	0	0	0	0	0	0	0	0	0	0	0	0	11	0	0	69	0	0	0	0	0	0	0	0	0	0	0	0	0	0	0	0	0	0	0	0	0	0	0	0
KTU_3244	0	0	0	0	0	0	0	0	0	0	0	0	0	0	0	0	0	0	0	0	0	0	0	0	0	59	0	0	0	0	0	0	0	0	0	0	0	0	0	0	0	0	0	0	0	0	0	0	0
KTU_3245	0	0	0	0	0	0	0	0	0	0	0	0	0	0	0	0	0	0	0	0	0	0	0	0	0	0	0	0	0	0	3	0	0	0	0	0	0	0	0	0	0	0	0	0	0	0	0	0	0
KTU_3246	0	0	0	0	0	0	0	0	0	0	0	0	0	0	0	0	0	0	0	0	0	0	0	0	0	0	0	0	0	0	0	0	0	0	0	0	0	0	0	0	0	0	0	0	0	0	0	0	0
KTU_3247	0	0	0	0	0	0	0	0	0	0	0	0	0	0	0	0	0	0	0	0	0	0	0	0	0	0	0	0	0	0	0	0	0	0	0	0	0	0	0	0	0	0	0	0	0	0	0	0	0
KTU_3248	0	13	0	0	0	0	0	0	0	0	0	0	0	0	0	0	0	0	0	0	0	0	0	0	0	6	0	0	0	0	0	0	0	10	0	0	0	0	0	0	0	0	0	0	0	0	0	0	0
KTU_3249	0	0	0	0	0	0	8	0	0	0	0	0	0	0	0	0	0	0	0	0	0	0	0	0	0	0	45	0	0	0	0	5	0	0	0	0	0	0	0	0	0	3	0	0	0	0	0	0	0
KTU_3250	0	0	0	0	0	0	0	0	0	0	0	0	0	0	0	0	0	0	0	0	0	62	0	0	0	0	0	0	0	0	0	0	0	0	0	0	0	0	0	0	0	0	0	0	0	0	0	0	0
KTU_3251	0	0	0	0	0	0	0	0	0	0	0	0	0	0	0	0	0	0	0	0	0	35	0	0	0	0	0	0	0	0	0	0	0	0	0	0	0	0	0	0	0	0	0	0	0	0	0	0	0
KTU_3252	0	0	8	0	0	0	0	0	0	0	0	0	0	0	0	0	0	0	0	0	0	0	0	0	0	0	68	0	0	0	0	0	0	0	0	0	0	0	0	0	0	0	0	0	0	0	0	0	0
KTU_3253	0	0	0	0	0	0	0	0	0	0	0	0	0	0	0	0	0	0	0	0	0	0	0	0	0	0	0	0	0	0	0	10	0	0	0	0	0	0	0	0	0	0	0	0	0	0	0	0	0
KTU_3254	0	0	11	0	0	0	0	0	0	0	0	0	0	0	0	0	0	0	0	0	0	0	0	0	0	0	0	0	0	0	0	0	0	0	5	0	0	0	0	0	0	0	0	0	0	0	0	0	0
KTU_3255	0	0	0	0	0	6	0	0	0	0	0	0	0	0	0	0	0	0	0	0	0	0	0	0	0	0	0	0	0	0	0	0	0	0	0	0	0	0	0	0	0	0	0	0	0	0	0	0	0
KTU_3256	0	0	0	0	0	0	0	0	0	0	0	0	0	0	0	0	0	0	0	0	0	0	0	0	0	0	0	0	0	0	0	11	0	14	0	0	22	0	0	0	8	0	0	0	0	0	0	0	0
KTU_3257	0	0	0	0	0	0	0	0	0	0	0	0	0	0	0	0	0	0	0	0	0	0	0	0	0	0	0	0	0	0	0	0	0	0	46	0	0	0	0	0	0	0	0	0	0	0	0	0	0
KTU_3258	0	0	0	0	0	0	0	0	0	0	0	0	0	0	0	0	0	0	0	0	0	43	0	0	16	0	0	0	0	0	0	0	0	0	0	0	0	0	0	0	0	0	0	0	0	0	0	0	0
KTU_3259	0	0	0	0	0	0	0	0	0	0	0	0	0	0	0	0	0	0	0	0	0	0	0	0	0	0	0	0	0	0	0	0	0	0	0	0	0	0	0	0	0	0	0	0	0	0	0	0	0
KTU_3260	6	0	0	0	0	0	0	0	0	0	0	0	0	3	0	0	0	0	0	0	0	0	0	0	0	0	0	0	0	0	0	19	7	0	37	0	0	7	0	0	0	0	0	0	0	0	0	0	0
KTU_3261	0	0	17	0	0	0	0	0	0	0	0	0	0	0	0	0	0	0	0	0	0	0	0	0	0	0	0	0	0	0	0	0	0	0	0	0	0	18	0	0	0	0	0	0	0	0	0	0	0
KTU_3262	10	0	0	0	0	30	0	0	0	0	6	0	0	0	0	0	0	0	0	0	0	0	0	0	0	0	0	0	0	0	0	31	0	0	0	18	0	0	0	0	0	0	0	0	0	0	0	0	0
KTU_3263	0	0	0	0	0	9	0	0	0	0	0	0	0	0	0	0	0	0	0	0	0	0	0	0	0	0	0	0	0	0	0	9	0	0	14	0	0	0	0	0	0	0	0	0	0	0	0	0	0
KTU_3264	0	0	0	0	0	0	0	0	0	0	0	0	0	0	0	0	0	0	0	0	0	42	0	0	0	0	0	6	0	0	0	0	0	0	0	0	0	0	0	0	0	0	0	0	0	0	0	0	0
KTU_3265	0	0	0	0	0	0	0	0	0	0	0	0	0	0	0	0	0	0	0	0	0	13	54	0	0	0	0	0	0	0	7	0	0	0	0	0	0	0	0	0	0	0	0	0	0	0	0	0	0
KTU_3266	0	0	0	0	0	0	0	0	0	0	0	0	0	0	0	0	0	0	0	0	0	0	67	0	0	0	0	0	0	0	0	0	0	0	0	0	0	0	0	0	0	0	0	0	0	0	0	0	0
KTU_3267	0	0	0	0	0	0	0	0	0	0	0	0	0	0	0	0	0	0	0	0	0	0	59	8	0	0	0	0	0	0	0	0	0	0	0	0	0	0	0	0	0	0	0	0	0	0	0	0	0
KTU_3268	0	0	0	0	0	0	0	0	0	0	0	0	0	0	0	0	0	0	0	0	0	0	0	0	13	66	0	15	0	0	0	0	0	0	0	0	0	0	0	0	0	0	0	0	0	0	0	0	0
KTU_3269	26	0	0	0	0	0	16	0	0	0	0	0	0	0	0	0	0	0	0	0	0	0	0	0	0	0	0	0	0	0	0	0	0	0	0	0	0	0	0	0	0	0	0	0	0	0	0	0	0
KTU_3270	0	0	0	0	0	0	0	0	0	0	0	0	0	0	0	0	0	0	0	0	0	0	0	0	0	0	0	0	0	0	0	0	0	0	0	0	0	0	0	0	0	0	0	0	0	0	0	0	0
KTU_3271	0	0	0	0	0	0	0	0	0	0	0	0	0	0	0	0	0	0	0	0	0	0	0	0	0	0	0	0	0	0	0	0	0	0	0	0	0	0	0	0	0	0	0	0	0	0	0	0	0
KTU_3272	0	0	0	0	0	0	0	0	0	0	0	0	0	0	0	0	0	0	0	0	0	0	0	0	0	0	0	0	0	0	0	0	0	0	0	0	0	0	0	0	0	0	0	0	0	0	0	0	0
KTU_3273	0	0	0	0	0	0	0	0	0	0	0	0	0	0	0	0	0	0	0	0	0	0	0	0	66	0	0	0	0	0	0	0	0	0	0	0	0	0	0	0	0	0	0	0	0	0	0	0	0
KTU_3274	0	0	0	0	0	0	0	0	0	0	0	0	0	0	0	0	0	0	0	0	0	0	0	0	15	0	0	0	0	0	0	0	0	0	0	0	0	0	0	0	0	0	0	0	0	0	0	0	0
KTU_3275	0	0	0	0	0	0	0	0	0	0	0	0	0	0	0	0	0	0	0	0	0	0	0	0	0	35	0	0	0	0	0	0	0	0	0	0	0	0	0	0	0	0	0	0	0	0	0	0	0
KTU_3276	0	0	0	0	0	0	0	0	0	0	0	0	0	0	0	0	0	0	0	0	0	0	0	0	0	0	0	0	0	0	0	0	0	0	0	0	0	0	0	0	0	0	0	0	0	0	0	0	0
KTU_3277	0	0	0	0	0	0	0	0	0	0	0	0	0	0	0	0	0	0	0	0	0	0	0	0	0	0	0	0	0	0	0	0	0	0	0	0	0	0	0	0	0	0	0	0	0	0	0	0	0
KTU_3278	0	0	0	0	0	0	0	0	0	0	0	0	0	0	0	0	0	0	0	0	0	0	0	0	0	0	0	0	0	0	0	0	0	0	0	0	0	0	0	0	0	0	0	0	0	0	0	0	0
KTU_3279	0	0	65	0	0	0	0	0	0	0	0	0	0	0	0	0	0	0	0	0	0	0	0	0	0	0	0	0	0	0	0	0	0	0	0	0	0	0	0	0	0	0	0	0	0	0	0	0	0
KTU_3280	0	0	0	0	0	17	13	0	0	0	0	0	0	0	0	0	0	0	0	0	0	0	0	0	20	0	0	0	0	0	0	0	0	0	0	10	0	0	0	0	5	0	0	0	0	0	0	0	0
KTU_3281	0	0	0	0	0	0	0	0	0	0	0	0	0	0	0	0	0	0	0	0	0	0	29	0	0	0	0	0	0	0	0	0	0	0	29	0	0	0	0	0	0	0	0	0	0	0	0	0	0
KTU_3282	0	0	0	0	0	0	0	0	0	0	0	0	0	0	0	0	0	0	0	0	0	0	17	0	0	0	0	0	0	0	0	0	0	0	0	0	0	0	0	0	0	0	0	0	0	0	0	0	0
KTU_3283	0	0	0	0	0	0	0	0	0	0	0	0	0	0	0	0	0	0	0	0	0	0	0	0	0	0	0	0	0	0	0	0	0	6	0	0	0	0	0	0	0	0	0	0	0	0	0	0	0
KTU_3284	0	0	0	0	0	0	0	0	0	0	0	0	0	0	0	0	0	0	0	0	0	0	0	0	0	0	0	0	0	0	0	0	0	0	0	0	0	0	0	0	0	0	0	0	0	0	0	0	0
KTU_3285	0	25	10	0	0	0	0	0	12	0	0	0	0	0	0	0	0	0	0	0	0	0	0	0	0	0	0	0	0	27	0	0	0	0	0	0	6	0	0	0	0	0	0	0	0	0	0	0	0
KTU_3286	0	0	0	0	0	0	30	0	0	0	0	0	0	0	0	0	0	0	0	0	0	0	0	0	0	0	0	0	0	0	0	6	0	0	6	0	0	0	0	0	11	23	0	0	0	0	0	0	0
KTU_3287	0	0	0	0	0	0	0	0	0	0	0	0	0	0	0	0	0	0	0	0	0	16	0	0	0	0	0	0	0	0	0	0	0	0	0	0	0	0	0	0	0	0	0	0	0	0	0	0	0
KTU_3288	0	0	0	0	0	0	0	0	0	0	0	0	0	0	0	0	0	0	0	0	0	49	49	0	0	0	0	0	0	0	0	0	0	0	0	0	0	0	0	0	0	0	0	0	0	0	0	0	0
KTU_3289	0	0	0	0	0	0	0	0	0	0	0	0	0	0	0	0	0	0	0	0	0	0	0	0	0	0	64	0	0	0	0	0	0	0	0	0	0	0	0	0	0	0	0	0	0	0	0	0	0
KTU_3290	9	0	0	0	0	0	0	0	0	0	0	0	0	0	0	0	0	0	0	0	0	0	0	0	0	0	0	0	0	0	6	21	0	0	6	7	0	0	0	0	0	0	0	0	0	0	0	0	0
KTU_3291	0	32	0	11	0	0	0	0	0	0	0	0	0	0	0	0	0	0	0	0	0	0	21	0	0	0	0	0	0	0	0	0	0	0	0	0	4	0	0	0	0	0	0	0	0	0	0	0	0
KTU_3292	0	0	0	0	0	0	0	0	0	0	0	0	0	0	0	0	0	0	0	0	0	0	0	0	0	0	0	0	0	0	0	0	0	0	0	0	0	0	0	0	0	0	0	0	0	0	0	0	0
KTU_3293	0	0	0	0	0	0	0	0	0	0	0	0	0	0	0	0	0	0	0	0	0	0	0	15	0	0	0	0	0	0	0	0	0	0	0	0	0	0	0	0	0	0	0	0	0	0	0	0	0
KTU_3294	0	0	0	0	0	0	10	0	0	0	0	0	0	0	0	0	0	0	0	0	0	26	0	0	0	0	0	0	0	0	0	0	0	0	0	0	0	0	7	0	6	0	0	0	0	0	0	0	0
KTU_3295	0	0	0	0	0	0	0	0	0	0	0	0	0	0	0	0	0	0	0	0	0	58	0	0	0	0	0	0	0	0	0	0	0	0	0	0	0	0	0	0	0	0	0	0	0	0	0	0	0
KTU_3296	0	0	0	0	0	0	0	0	0	0	0	0	0	0	0	0	0	0	0	0	0	0	63	0	0	0	0	0	0	0	0	0	0	0	0	0	0	0	0	0	0	0	0	0	0	0	0	0	0
KTU_3297	0	0	0	0	0	0	0	0	0	0	0	0	0	0	0	0	0	0	0	0	0	0	0	47	0	14	0	0	0	0	0	0	0	0	0	0	0	0	0	0	0	0	0	0	0	0	0	0	0
KTU_3298	0	0	0	0	14	0	8	0	0	0	0	0	0	0	0	0	0	0	0	0	0	0	0	0	0	0	63	0	0	0	0	0	0	0	0	0	0	0	0	0	0	10	0	0	0	0	0	0	0
KTU_3299	0	0	0	0	0	0	0	0	0	0	0	8	0	0	0	0	0	0	0	0	0	0	0	0	0	0	0	0	0	0	0	0	0	0	0	0	0	0	0	0	0	0	0	0	0	0	0	0	0
KTU_3300	0	11	0	0	0	0	0	0	0	0	0	0	0	0	0	0	0	0	0	0	0	0	0	0	0	0	0	0	0	0	0	0	0	0	0	0	8	0	0	0	0	0	0	0	0	0	0	0	0
KTU_3301	0	0	6	0	0	0	0	0	0	0	0	0	0	0	0	0	0	0	0	0	0	0	15	0	0	7	0	0	0	0	0	6	0	0	0	0	0	0	0	0	7	0	0	0	0	0	0	0	0
KTU_3302	0	0	0	0	0	7	0	0	0	0	0	0	0	0	0	0	0	0	0	0	0	40	29	0	0	0	0	0	0	0	0	0	0	0	0	0	0	0	0	0	0	0	0	0	0	0	0	0	0
KTU_3303	0	0	0	0	0	0	0	0	0	0	0	0	0	0	0	0	0	0	0	0	0	55	0	0	0	0	0	0	0	0	0	0	0	0	0	0	0	0	0	0	0	0	0	0	0	0	0	0	0
KTU_3304	0	0	0	0	0	0	0	0	0	0	0	0	0	0	0	0	0	0	0	0	0	0	0	62	0	0	0	0	0	0	0	0	0	0	0	0	0	0	0	0	0	0	0	0	0	0	0	0	0
KTU_3305	0	0	0	0	0	0	0	0	0	0	0	0	0	0	0	0	0	0	0	0	0	28	0	0	62	0	0	0	0	0	0	0	0	0	0	0	0	0	0	0	0	0	0	0	0	0	0	0	0
KTU_3306	0	0	0	0	0	0	0	0	0	0	0	0	0	0	0	0	0	0	0	0	0	0	0	0	0	0	62	0	0	0	0	0	0	0	0	0	0	0	0	0	0	0	0	0	0	0	0	0	0
KTU_3307	0	0	0	0	0	0	0	0	0	0	0	0	0	0	0	0	0	0	0	0	0	0	0	0	0	0	47	0	0	0	0	0	0	0	0	0	0	0	0	0	0	0	0	0	0	0	0	0	0
KTU_3308	0	0	0	0	0	0	0	0	0	0	0	0	0	0	0	0	0	0	0	0	0	0	0	0	0	0	0	0	0	0	0	0	0	0	0	0	0	0	0	0	0	0	0	62	0	0	0	0	0
KTU_3309	0	0	0	0	0	0	0	0	0	0	0	0	0	0	0	0	0	0	0	0	0	0	0	0	0	0	0	0	0	0	0	0	0	0	0	0	0	0	0	0	0	0	0	0	0	0	0	0	0
KTU_3310	12	0	0	0	0	0	0	0	0	0	0	0	0	0	0	0	0	0	0	0	0	0	0	0	0	0	0	0	0	0	0	0	0	0	0	0	0	0	0	0	0	0	0	0	0	0	0	0	0
KTU_3311	0	0	0	0	0	0	0	0	0	0	0	0	0	0	0	0	0	0	0	0	0	0	0	0	0	0	0	0	0	0	0	0	0	0	0	0	0	0	0	0	0	0	0	0	0	0	0	0	0
KTU_3312	0	0	0	0	0	0	0	0	0	0	0	0	0	0	0	0	0	0	0	0	0	0	0	0	0	0	0	0	0	0	0	0	0	0	0	0	0	0	0	0	0	0	0	0	0	0	0	0	0
KTU_3313	0	0	0	0	0	0	0	0	11	0	0	0	0	0	0	0	0	0	0	0	0	0	0	0	34	0	0	0	0	0	0	0	0	0	0	0	0	0	16	0	0	15	0	0	0	0	0	0	0
KTU_3314	0	0	0	0	0	0	0	0	0	0	0	0	0	0	0	0	0	0	0	0	0	61	0	0	0	0	0	0	0	0	0	0	0	0	0	0	0	0	0	0	0	0	0	0	0	0	0	0	0
KTU_3315	0	8	0	6	0	0	0	0	0	0	0	0	0	0	0	0	0	0	0	0	0	61	25	0	0	0	0	0	0	0	0	0	0	0	0	0	0	0	0	0	0	0	0	0	0	0	0	0	0
KTU_3316	0	0	0	0	0	0	0	0	0	0	0	0	0	0	0	0	0	0	0	0	0	0	61	0	0	0	0	0	0	0	0	0	0	0	0	0	0	0	0	0	0	0	0	0	0	0	0	0	0
KTU_3317	0	0	0	0	0	0	0	0	0	0	0	0	0	0	0	0	0	0	0	0	0	0	48	0	0	0	0	0	0	0	0	0	0	0	0	0	0	0	0	0	0	0	0	0	0	0	0	0	0
KTU_3318	0	0	0	0	0	0	0	0	0	0	0	0	0	0	0	0	0	0	0	0	0	0	73	0	0	0	0	0	0	0	0	0	0	4	0	0	0	0	0	0	0	0	0	0	0	0	0	0	0
KTU_3319	0	0	0	0	0	0	0	0	0	0	0	0	0	0	0	0	0	0	0	0	0	14	21	0	0	40	0	0	0	0	0	0	0	0	0	0	0	0	0	0	0	0	0	0	0	0	0	0	0
KTU_3320	0	0	0	0	0	0	0	0	0	0	0	0	0	0	0	0	0	0	0	0	0	0	21	13	0	0	0	0	0	0	0	6	0	0	0	0	0	0	0	0	0	0	0	0	0	0	0	0	0
KTU_3321	0	0	0	0	0	0	0	0	0	0	0	0	0	0	0	0	0	0	0	0	0	0	0	61	0	0	0	0	0	0	0	0	0	0	0	0	0	0	0	0	0	0	0	0	0	0	0	0	0
KTU_3322	0	0	0	0	0	0	0	0	0	0	0	0	0	0	0	0	0	0	0	0	0	0	0	0	0	61	0	0	0	0	0	0	0	0	0	0	0	0	0	0	0	0	0	0	0	0	0	0	0
KTU_3323	0	0	0	0	0	0	0	0	0	0	0	0	0	0	0	0	0	0	0	0	0	0	0	0	0	0	0	0	0	0	0	0	0	0	0	0	0	0	0	0	0	0	0	0	0	0	0	0	0
KTU_3324	0	0	0	0	0	0	0	0	0	0	0	0	0	0	0	0	0	0	0	0	0	0	0	0	0	0	0	0	0	0	0	0	0	0	0	0	0	0	0	0	0	0	0	0	0	0	0	0	0
KTU_3325	0	0	0	0	0	0	0	0	0	0	0	0	0	0	0	0	0	0	0	0	0	0	0	0	0	0	0	0	0	0	0	0	0	0	0	0	0	0	0	0	0	0	0	0	0	0	0	0	0
KTU_3326	0	0	0	0	0	0	0	0	0	0	0	0	0	0	0	0	0	0	0	0	0	0	0	0	0	0	0	0	0	0	0	0	0	0	0	0	0	0	0	0	0	0	0	0	0	0	0	0	0
KTU_3327	0	0	0	0	0	24	15	0	0	21	0	0	0	0	0	0	0	0	0	0	0	0	0	0	0	0	0	0	0	0	0	0	0	0	0	0	0	0	0	0	0	0	0	0	0	0	0	0	0
KTU_3328	0	15	0	11	0	0	0	0	19	0	0	0	0	0	0	0	0	0	0	0	0	0	0	0	0	0	0	0	0	41	0	0	0	0	0	0	4	0	0	0	0	0	0	0	0	0	0	0	0
KTU_3329	0	0	0	0	0	0	0	0	0	0	0	0	0	0	0	0	0	0	0	0	0	60	0	0	0	0	0	18	0	0	0	0	0	0	0	0	0	0	0	0	0	0	0	0	0	0	0	0	0
KTU_3330	0	0	0	0	0	0	0	0	0	0	0	0	0	0	0	0	0	0	0	0	0	46	0	0	0	0	0	0	0	0	0	0	0	0	0	0	0	0	0	0	0	0	0	0	0	0	0	0	0
KTU_3331	0	0	0	42	0	0	0	0	0	0	0	0	0	0	0	0	0	0	0	0	0	23	25	0	0	24	0	0	0	0	0	0	0	0	0	0	0	0	9	0	0	0	0	0	0	0	0	0	0
KTU_3332	0	0	0	0	0	0	0	0	0	0	0	0	0	0	0	0	0	0	0	0	0	0	0	0	0	60	0	0	0	0	0	0	0	0	0	0	0	0	0	0	0	0	0	0	0	0	0	0	0
KTU_3333	0	0	0	0	0	0	0	0	0	0	0	0	0	0	0	0	0	0	0	0	0	0	0	0	0	0	0	0	0	0	0	0	0	0	0	0	0	0	0	0	0	0	0	0	0	0	0	0	0
KTU_3334	0	0	0	0	0	0	0	0	0	0	0	0	0	0	0	0	0	0	0	0	0	0	0	0	0	0	0	0	0	0	0	0	0	0	0	0	0	0	0	0	0	0	0	0	0	0	0	0	0
KTU_3335	0	0	0	0	0	0	0	0	0	0	0	0	0	0	0	0	0	0	0	0	0	0	0	0	0	0	0	0	0	0	0	0	0	0	0	0	0	0	0	0	0	0	0	0	0	0	0	0	0
KTU_3336	0	0	0	0	0	0	0	0	0	0	0	0	0	0	0	0	0	0	0	0	0	0	0	0	0	0	0	0	0	0	0	0	0	0	0	0	0	0	0	0	0	0	0	0	0	0	0	0	0
KTU_3337	0	0	0	0	0	0	0	0	0	0	0	0	0	0	0	0	0	0	0	0	0	0	0	0	0	0	0	0	0	0	0	0	0	0	0	0	0	0	0	0	0	0	0	0	0	0	0	0	0
KTU_3338	9	0	0	0	0	7	5	0	0	9	0	0	0	0	0	0	0	0	0	0	0	21	0	0	0	0	0	0	0	0	0	0	0	0	0	8	0	0	0	0	0	0	0	0	0	0	0	0	0
KTU_3339	0	12	0	36	0	0	0	0	0	0	0	0	0	0	0	0	0	0	0	0	0	0	0	0	0	0	0	0	0	0	0	0	0	0	0	0	0	0	11	0	0	0	0	0	0	0	0	0	0
KTU_3340	0	7	0	10	0	0	9	0	0	0	0	0	0	0	0	0	0	0	0	0	0	0	0	0	0	0	0	0	0	0	0	0	0	0	0	8	13	0	9	0	0	0	0	0	0	0	0	0	0
KTU_3341	0	0	52	0	0	0	0	0	0	0	0	0	0	0	0	0	0	0	0	0	0	0	0	0	0	0	0	0	0	0	0	0	0	0	0	7	0	0	0	0	0	0	0	0	0	0	0	0	0
KTU_3342	0	0	0	0	0	0	0	0	0	0	4	0	0	0	0	0	0	0	0	0	0	34	0	0	0	22	0	0	0	0	0	21	0	12	0	9	23	0	0	0	0	0	0	0	0	0	0	0	0
KTU_3343	0	0	0	0	0	0	0	0	0	0	0	0	0	0	0	0	0	0	0	0	0	0	0	0	0	59	0	0	0	0	0	0	0	0	0	0	0	0	0	0	0	0	0	0	0	0	0	0	0
KTU_3344	0	0	0	0	0	0	0	0	0	0	0	0	0	0	0	0	0	0	0	0	0	0	0	0	0	59	0	0	0	0	0	0	0	0	0	0	0	0	0	0	0	0	0	0	0	0	0	0	0
KTU_3345	0	0	0	0	0	0	0	0	0	0	0	0	0	0	0	0	0	0	0	0	0	0	0	0	0	0	0	0	0	0	0	0	0	0	0	0	0	0	0	0	0	0	0	0	0	0	0	0	0
KTU_3346	0	0	0	0	0	5	0	0	0	0	0	0	0	0	0	0	0	0	0	0	0	0	0	0	0	0	0	0	0	0	0	0	0	0	0	0	0	0	0	0	0	0	0	0	0	0	0	0	0
KTU_3347	11	0	0	0	0	10	26	0	0	0	0	0	0	0	0	0	0	0	0	0	0	0	0	0	0	0	0	0	0	17	0	0	0	11	0	0	0	0	0	0	11	0	0	0	0	0	0	0	0
KTU_3348	0	18	0	17	0	0	0	0	11	0	0	0	0	0	0	0	0	0	0	0	0	3	0	0	0	0	0	0	0	29	0	0	0	0	0	0	0	0	8	0	0	0	0	0	0	0	0	0	0
KTU_3349	0	0	0	18	0	0	0	0	0	0	0	0	0	0	0	0	0	0	0	0	0	0	0	0	0	0	0	0	0	0	0	0	0	0	0	0	0	0	0	0	0	0	0	0	0	0	0	0	0
KTU_3350	0	0	0	0	0	0	0	0	0	0	14	0	0	5	0	0	0	0	0	0	0	0	0	0	0	0	0	0	0	0	0	29	0	0	10	0	0	0	0	0	0	0	0	0	0	0	0	0	0
KTU_3351	0	0	0	9	0	0	0	0	0	0	0	0	0	0	0	0	0	0	0	0	0	98	26	0	0	0	0	0	0	0	0	0	0	0	0	0	0	0	0	0	0	0	0	0	0	0	0	0	0
KTU_3352	0	0	0	0	0	23	0	0	0	0	3	0	0	0	0	0	0	0	0	0	0	49	0	0	0	0	0	0	0	0	0	0	4	0	0	0	0	0	0	0	22	9	0	0	0	0	0	0	0
KTU_3353	0	0	0	0	0	0	0	0	0	0	0	0	0	0	0	0	0	0	0	0	0	0	0	37	0	0	0	0	0	0	0	0	0	0	0	0	0	0	0	0	0	21	0	0	0	0	0	0	0
KTU_3354	0	18	0	29	0	0	0	0	0	0	0	0	0	0	0	0	0	0	0	0	0	0	0	0	0	0	0	48	0	0	0	0	0	0	0	0	0	0	12	0	0	0	0	0	0	0	0	0	0
KTU_3355	0	0	0	0	0	0	0	0	0	0	0	0	0	0	0	0	0	0	0	0	0	0	0	0	0	0	0	0	0	0	0	0	0	0	0	0	0	0	0	0	0	0	0	0	0	0	0	0	0
KTU_3356	0	0	0	0	0	0	0	0	0	0	0	0	0	0	0	0	0	0	0	0	0	0	0	0	0	0	0	0	0	0	0	0	0	0	0	0	0	0	0	0	0	0	0	0	0	0	0	0	0
KTU_3357	0	0	0	0	0	0	0	0	0	0	0	0	0	0	0	0	0	0	0	0	0	0	0	0	0	0	0	0	0	0	0	0	0	0	0	0	0	0	0	0	0	0	0	0	0	0	0	0	0
KTU_3358	0	0	0	0	0	0	0	0	0	0	0	0	0	0	0	0	0	0	0	0	0	0	0	0	0	0	0	0	0	0	0	0	0	0	0	0	0	0	0	0	0	0	0	0	0	0	0	0	0
KTU_3359	0	0	0	0	4	24	11	0	0	0	7	4	0	0	0	0	0	0	0	0	0	0	0	0	0	0	0	0	0	0	0	10	7	0	0	0	0	0	0	0	17	0	0	0	0	0	0	0	0
KTU_3360	0	0	0	0	0	0	23	0	0	0	0	0	0	0	0	0	0	0	0	0	0	28	0	0	0	0	0	0	0	0	0	6	0	0	0	0	0	0	0	0	0	0	0	0	0	0	0	0	0
KTU_3361	0	0	0	0	0	0	0	0	0	0	0	0	0	2	0	0	0	0	0	0	0	0	0	0	0	0	0	0	0	0	0	0	0	4	0	0	0	0	0	0	0	0	0	0	0	0	0	0	0
KTU_3362	0	0	0	0	0	0	0	0	0	0	0	0	0	0	0	0	0	0	0	0	0	57	0	0	0	0	0	0	0	0	0	0	0	0	0	0	0	0	0	0	0	0	0	0	0	0	0	0	0
KTU_3363	0	6	0	0	18	0	0	0	0	12	0	0	0	0	0	0	0	0	0	0	0	10	0	14	0	0	0	25	0	0	0	0	0	0	0	0	0	0	0	0	0	27	0	0	0	0	0	0	0
KTU_3364	0	0	0	0	0	0	0	0	0	0	0	0	0	0	0	0	0	0	0	0	0	0	17	0	57	48	0	0	0	0	0	0	0	0	0	0	0	0	0	0	0	7	0	0	0	0	0	0	0
KTU_3365	0	0	0	0	0	0	0	0	0	0	0	0	0	0	0	0	0	0	0	0	0	0	0	0	47	0	0	0	0	0	0	0	0	0	0	0	0	0	0	0	0	0	0	0	0	0	0	0	0
KTU_3366	0	0	0	0	0	0	0	0	0	0	0	0	0	0	0	0	0	0	0	0	0	0	0	0	0	0	0	0	0	0	0	0	0	0	0	0	0	0	0	0	0	0	0	0	0	0	0	0	0
KTU_3367	0	0	0	0	0	0	0	0	8	0	0	0	0	0	0	0	0	0	0	0	0	0	30	0	0	0	0	0	0	9	0	0	0	0	0	0	0	0	0	0	0	0	0	0	0	0	0	0	0
KTU_3368	0	0	0	0	0	0	0	0	0	0	0	0	0	0	0	0	0	0	0	0	0	13	0	0	0	0	0	0	0	0	6	0	0	0	11	0	0	0	0	10	4	0	0	0	0	0	0	0	0
KTU_3369	0	0	0	0	0	0	0	0	0	0	0	0	0	0	0	0	0	0	0	0	0	0	0	0	0	0	0	0	0	0	0	0	0	0	0	0	0	0	0	0	0	0	0	0	0	0	0	0	0
KTU_3370	0	0	0	0	0	0	0	0	0	0	0	0	0	0	0	0	0	0	0	0	0	0	0	0	0	24	0	0	0	0	0	0	0	0	0	0	0	0	0	0	0	0	0	0	0	0	0	0	0
KTU_3371	0	0	0	0	0	0	0	0	0	0	0	0	0	0	0	0	0	0	0	0	0	0	0	0	0	0	0	0	0	0	0	0	0	0	0	0	0	0	0	0	0	0	0	0	0	0	0	0	0
KTU_3372	25	0	0	0	0	0	13	0	0	0	0	0	0	0	0	0	0	0	0	0	0	0	0	0	0	0	0	0	0	0	0	0	0	0	0	31	0	0	0	0	0	0	0	0	0	0	0	0	0
KTU_3373	0	0	23	0	0	0	0	0	12	0	0	0	20	7	0	0	0	0	0	0	0	0	0	0	0	0	0	0	0	0	0	0	0	0	0	0	11	23	0	0	0	0	0	0	0	0	0	0	0
KTU_3374	0	0	0	9	0	0	0	0	0	0	0	0	0	0	0	0	0	0	0	0	0	0	0	0	0	0	0	0	0	0	0	0	0	0	0	0	0	0	12	0	0	0	0	0	0	0	0	0	0
KTU_3375	0	0	0	0	0	0	0	0	0	0	0	0	0	0	0	0	0	0	0	0	0	48	0	0	0	0	0	0	0	0	0	0	0	0	0	0	0	0	0	0	0	0	0	0	0	0	0	0	0
KTU_3376	0	0	0	0	0	0	0	0	0	0	0	0	0	0	0	0	0	0	0	0	0	0	0	0	0	0	49	0	0	0	0	0	0	0	7	0	0	0	0	0	0	0	0	0	0	0	0	0	0
KTU_3377	0	0	0	0	0	0	0	0	0	2	0	0	0	0	0	0	0	0	0	0	0	0	17	0	0	0	0	11	0	0	0	0	0	11	5	0	0	0	0	0	0	0	0	0	0	0	0	0	0
KTU_3378	0	0	0	0	0	0	0	0	0	0	0	0	0	0	0	0	0	0	0	0	0	0	0	0	0	0	0	0	0	0	0	0	0	0	0	0	0	0	0	0	0	0	0	0	0	0	0	0	0
KTU_3379	0	0	0	0	0	0	0	0	0	0	0	0	0	0	0	0	0	0	0	0	0	0	0	0	0	0	0	0	0	0	0	0	0	0	0	0	0	0	0	0	0	0	0	0	0	0	0	0	0
KTU_3380	0	0	0	0	0	0	0	0	0	0	0	0	0	0	0	0	0	0	0	0	0	0	0	0	0	0	0	0	0	0	0	0	0	0	0	0	0	0	0	0	0	0	0	0	0	0	0	0	0
KTU_3381	0	0	0	0	0	0	0	0	0	0	0	0	0	0	0	0	0	0	0	0	0	0	0	0	0	0	0	0	0	0	0	0	0	0	0	0	0	0	0	0	0	0	0	0	0	0	0	0	0
KTU_3382	8	6	0	0	0	0	0	0	0	0	0	0	0	0	0	0	0	0	0	0	0	0	0	0	0	0	0	0	0	0	0	2	6	0	0	6	23	7	9	0	6	0	0	0	0	0	0	0	0
KTU_3383	0	0	0	0	0	47	17	0	0	0	0	0	0	0	0	0	0	0	0	0	0	0	0	0	0	0	0	0	0	0	0	0	0	0	0	14	0	0	0	0	27	24	0	0	0	0	0	0	0
KTU_3384	0	0	0	0	0	0	0	0	0	0	0	0	38	0	0	0	0	0	0	0	0	0	0	0	0	0	0	0	0	0	0	0	0	38	0	0	0	0	0	0	0	0	0	0	0	0	0	0	0
KTU_3385	0	0	0	0	0	0	0	0	0	0	0	6	0	5	0	0	0	0	0	0	0	0	0	0	0	0	0	0	0	0	0	0	12	0	0	10	30	0	0	0	0	0	0	0	0	0	0	0	0
KTU_3386	0	0	0	0	0	0	0	0	0	0	0	0	0	0	0	0	0	0	0	0	0	49	0	0	0	0	0	0	0	0	0	0	0	0	6	0	0	0	0	0	0	0	0	0	0	0	0	0	0
KTU_3387	0	0	0	0	0	0	0	0	0	0	0	0	0	0	0	0	0	0	0	0	0	24	0	0	0	0	0	0	0	0	0	0	0	7	0	0	0	0	0	0	0	0	0	0	0	0	0	0	0
KTU_3388	0	16	0	10	0	0	0	0	0	0	0	0	0	0	0	0	0	0	0	0	0	0	0	24	0	0	55	0	0	0	0	0	0	0	0	0	0	0	10	0	0	0	0	0	0	0	0	0	0
KTU_3389	0	0	0	0	0	0	0	0	0	0	0	0	0	0	0	0	0	0	0	0	0	0	41	0	0	0	0	0	0	0	0	0	0	0	7	0	0	0	0	0	0	0	0	0	0	0	0	0	0
KTU_3390	0	0	0	0	0	0	0	0	0	0	0	0	0	0	0	0	0	0	0	0	0	0	0	0	0	0	0	0	0	0	0	0	0	0	0	0	0	0	0	0	0	0	0	0	0	0	0	0	0
KTU_3391	0	0	0	0	0	0	0	0	0	0	0	0	0	0	0	0	0	0	0	0	0	0	0	0	0	0	0	0	0	0	0	0	0	0	0	0	0	0	0	0	0	0	0	0	0	0	0	0	0
KTU_3392	0	0	0	0	0	0	0	0	0	0	0	0	0	0	0	0	0	0	0	0	0	0	0	0	0	0	0	0	0	0	0	0	0	0	0	0	0	0	0	0	0	0	0	0	0	0	0	0	0
KTU_3393	0	0	0	0	0	0	0	0	0	0	0	0	0	0	0	0	0	0	0	0	0	0	0	0	0	0	0	0	0	0	0	0	0	0	0	0	0	0	0	0	0	0	0	0	0	0	0	0	0
KTU_3394	0	11	0	0	0	0	0	0	7	0	0	0	0	0	0	0	0	0	0	0	0	0	0	35	0	0	0	0	0	8	0	0	0	0	43	0	0	0	0	0	0	0	0	0	0	0	0	0	0
KTU_3395	0	0	8	0	0	0	0	0	0	9	0	0	0	14	0	0	0	0	0	0	0	0	0	0	0	0	0	0	4	0	0	0	0	0	19	0	0	0	0	0	0	0	0	0	0	0	0	0	0
KTU_3396	0	9	0	0	0	5	7	0	0	0	0	0	0	0	0	0	0	0	0	0	0	27	0	0	0	0	0	0	0	0	0	4	0	5	0	0	2	0	0	0	5	0	0	0	0	0	0	0	0
KTU_3397	0	0	0	0	0	0	0	0	0	0	0	0	0	11	0	0	0	0	0	0	0	0	0	0	0	0	0	0	0	0	0	6	0	0	43	0	0	0	0	0	0	0	0	0	0	0	0	0	0
KTU_3398	0	0	0	0	0	0	0	0	0	0	0	0	0	0	0	0	0	0	0	0	0	67	0	0	0	0	0	0	0	0	0	0	0	0	0	0	0	11	0	0	0	0	0	0	0	0	0	0	0
KTU_3399	0	0	0	0	0	0	0	0	0	0	0	0	0	0	0	0	0	0	0	0	0	46	0	0	0	0	0	0	0	0	0	0	0	0	0	0	0	0	0	0	0	0	0	0	0	0	0	0	0
KTU_3400	0	0	8	0	0	0	0	0	0	0	0	0	0	0	0	0	0	0	0	0	0	0	0	0	0	0	0	0	0	0	0	0	0	0	0	0	0	0	5	0	0	0	0	0	0	0	0	0	0
KTU_3401	0	0	0	0	0	0	0	0	0	0	0	0	0	0	0	0	0	0	0	0	0	0	0	0	0	0	0	0	0	0	0	0	0	0	0	0	0	0	0	0	0	0	0	0	0	0	0	0	0
KTU_3402	0	0	0	0	0	0	0	0	0	0	0	0	0	0	0	0	0	0	0	0	0	0	0	0	0	0	0	0	0	0	0	0	0	0	0	0	0	0	0	0	0	0	0	0	0	0	0	0	0
KTU_3403	7	0	0	0	0	0	0	0	0	0	0	0	0	0	0	0	0	0	0	0	0	0	0	0	0	0	0	0	0	0	0	0	0	0	0	0	0	0	0	0	0	0	0	0	0	0	0	0	0
KTU_3404	0	0	0	0	0	0	0	0	0	0	0	0	0	0	0	0	0	0	0	0	0	0	0	0	0	0	0	0	0	0	0	0	0	0	0	0	0	0	0	0	0	0	0	0	0	0	0	0	0
KTU_3405	0	0	0	0	0	0	0	0	18	4	0	0	0	0	0	0	0	0	0	0	0	0	0	0	0	0	0	0	0	31	0	0	0	0	0	0	0	0	0	0	0	0	0	0	0	0	0	0	0
KTU_3406	0	0	0	0	0	0	0	0	0	0	0	0	0	0	0	0	0	0	0	0	0	41	12	0	0	0	0	0	0	0	0	0	0	0	0	0	0	0	0	0	0	0	0	0	0	0	0	0	0
KTU_3407	0	0	0	0	0	0	0	0	0	0	0	0	0	0	0	0	0	0	0	0	0	0	53	0	0	0	0	0	0	0	0	0	0	0	0	0	0	0	0	0	0	0	0	0	0	0	0	0	0
KTU_3408	0	0	0	0	0	0	0	0	0	0	0	0	0	0	0	0	0	0	0	0	0	0	0	0	0	0	0	0	0	0	0	0	0	0	0	0	0	0	0	0	0	0	0	0	0	0	0	0	0
KTU_3409	0	0	0	0	0	0	0	0	0	0	0	0	0	0	0	0	0	0	0	0	0	0	0	0	0	0	0	0	0	0	0	0	0	0	0	0	0	0	0	0	0	0	0	0	0	0	0	0	0
KTU_3410	0	0	0	0	0	0	0	0	0	0	0	0	0	0	0	0	0	0	0	0	0	0	0	0	0	0	0	0	0	0	0	0	0	0	0	0	0	0	0	0	0	0	0	0	0	0	0	0	0
KTU_3411	0	0	0	0	0	0	0	0	0	0	0	0	0	0	0	0	0	0	0	0	0	0	0	0	0	0	0	0	0	0	0	0	0	0	0	0	0	0	0	0	0	0	0	0	0	0	0	0	0
KTU_3412	0	0	0	0	0	0	0	0	0	0	0	0	0	0	0	0	0	0	0	0	0	0	0	0	0	0	0	0	0	0	0	0	0	0	0	0	0	0	0	0	0	0	0	0	0	0	0	0	0
KTU_3413	0	0	0	0	0	0	0	0	0	0	0	0	0	0	0	0	0	0	0	0	0	0	0	0	0	0	0	0	0	0	0	0	0	0	0	0	0	0	0	0	0	0	0	0	0	0	0	0	0
KTU_3414	11	0	0	0	0	8	0	0	0	0	0	0	0	0	0	0	0	0	0	0	0	0	0	0	0	0	0	0	0	0	0	21	0	0	0	21	8	0	0	0	0	19	0	0	0	0	0	0	0
KTU_3415	0	5	0	0	0	13	0	0	0	0	0	0	0	0	0	0	0	0	0	0	0	0	0	0	0	0	0	0	0	0	0	0	0	0	0	17	0	0	0	0	17	0	0	0	0	0	0	0	0
KTU_3416	0	0	3	0	0	0	0	0	0	0	0	0	0	0	0	0	0	0	0	0	0	0	0	0	0	49	0	0	0	0	0	0	0	0	0	0	0	0	0	0	0	0	0	0	0	0	0	0	0
KTU_3417	0	0	0	0	0	0	0	0	0	0	0	0	0	0	0	0	0	0	0	0	0	52	0	0	0	0	0	0	0	0	0	0	0	0	0	0	0	0	0	0	0	0	0	0	0	0	0	0	0
KTU_3418	0	0	0	0	0	0	0	0	0	0	0	0	0	0	0	0	0	0	0	0	0	16	0	0	0	0	0	0	0	0	0	0	0	0	0	0	0	0	0	0	0	0	0	0	0	0	0	0	0
KTU_3419	0	0	0	0	0	0	0	0	0	0	0	0	0	0	0	0	0	0	0	0	0	0	52	0	0	0	0	0	0	0	0	0	0	0	0	0	0	0	0	0	0	0	0	0	0	0	0	0	0
KTU_3420	0	0	0	0	0	0	0	0	0	0	0	0	0	0	0	0	0	0	0	0	0	0	52	0	0	0	0	0	0	0	0	0	0	0	0	0	0	0	0	0	0	0	0	0	0	0	0	0	0
KTU_3421	0	0	0	0	0	0	0	0	0	0	0	0	0	0	0	0	0	0	0	0	0	0	0	0	0	0	0	0	0	0	0	0	0	0	0	0	0	0	0	0	0	0	0	0	0	0	0	0	0
KTU_3422	0	0	0	0	0	0	0	0	0	0	0	0	0	0	0	0	0	0	0	0	0	0	0	0	0	0	0	0	0	0	0	0	0	0	0	0	0	0	0	0	0	0	0	0	0	0	0	0	0
KTU_3423	0	0	0	0	0	0	0	0	0	0	0	0	0	0	0	0	0	0	0	0	0	0	0	0	0	0	0	0	0	0	0	0	0	0	0	0	0	0	0	0	0	0	0	0	0	0	0	0	0
KTU_3424	0	0	0	0	0	0	0	0	0	0	0	0	0	0	0	0	0	0	0	0	0	0	0	0	0	0	0	0	0	0	0	0	0	0	0	0	0	0	0	0	0	0	0	0	0	0	0	0	0
KTU_3425	0	0	0	0	0	0	0	0	0	0	0	0	0	0	0	0	0	0	0	0	0	0	0	0	0	0	0	0	0	0	0	0	0	0	0	0	0	0	0	0	0	0	0	0	0	0	0	0	0
KTU_3426	0	0	37	0	0	0	0	0	0	0	0	0	0	0	0	0	0	0	0	0	0	0	0	0	0	0	0	0	0	0	0	0	0	0	0	0	0	14	0	0	0	0	0	0	0	0	0	0	0
KTU_3427	0	0	0	0	7	0	0	0	8	0	0	0	0	0	0	0	0	0	0	0	0	0	0	0	0	0	0	0	0	0	0	0	0	0	0	0	0	0	0	0	0	0	0	0	0	0	0	0	0
KTU_3428	0	0	0	0	0	20	6	0	0	0	0	0	0	0	0	0	0	0	0	0	0	0	0	0	0	0	0	0	0	0	5	0	0	0	0	0	0	0	0	0	0	0	0	0	0	0	0	0	0
KTU_3429	0	0	0	0	0	5	0	0	0	0	0	0	0	0	0	0	0	0	0	0	0	21	0	0	0	0	0	0	0	0	0	0	0	0	0	0	0	0	0	0	0	0	0	0	0	0	0	0	0
KTU_3430	0	0	0	0	0	0	0	0	0	0	18	0	0	0	0	0	0	0	0	0	0	0	0	0	0	0	0	0	0	0	0	33	0	0	0	0	0	0	0	0	0	0	0	0	0	0	0	0	0
KTU_3431	0	0	0	0	0	0	0	0	0	0	0	0	0	0	0	0	0	0	0	0	0	0	0	0	0	0	51	0	0	0	0	0	0	0	0	0	0	0	0	0	0	0	0	0	0	0	0	0	0
KTU_3432	0	0	0	0	0	0	0	0	0	0	0	0	0	0	0	0	0	0	0	0	0	0	0	0	0	0	0	0	0	0	0	0	0	0	0	0	0	0	0	0	0	0	0	0	0	0	0	0	0
KTU_3433	0	4	0	0	0	0	0	0	8	0	0	0	0	0	0	0	0	0	0	0	0	0	0	0	0	0	0	0	0	0	0	0	0	0	0	0	6	0	0	0	0	0	0	0	0	0	0	0	0
KTU_3434	0	0	0	0	0	0	0	0	0	0	0	0	0	0	0	0	0	0	0	0	0	0	0	0	0	0	0	0	0	0	0	0	0	0	0	0	0	0	0	0	0	0	0	0	0	0	0	0	0
KTU_3435	0	0	0	0	0	0	0	0	0	0	0	0	0	0	0	0	0	0	0	0	0	0	0	0	0	0	0	0	0	0	0	0	0	0	0	0	0	0	0	0	0	0	0	0	0	0	0	0	0
KTU_3436	0	0	0	0	0	0	0	0	0	0	0	0	0	0	0	0	0	0	0	0	0	0	0	0	0	0	0	0	0	0	0	0	0	0	0	0	0	0	0	0	0	0	0	0	0	0	0	0	0
KTU_3437	0	0	0	0	0	0	0	0	0	0	0	0	0	0	0	0	0	0	0	0	0	6	67	0	0	3	0	0	0	0	0	0	0	0	0	0	0	0	0	0	0	0	0	0	0	0	0	0	0
KTU_3438	0	0	0	0	0	0	0	0	0	0	0	0	0	0	0	0	0	0	0	0	0	0	0	0	0	0	0	0	0	0	0	0	0	0	0	0	0	0	0	0	0	0	0	0	0	0	0	0	0
KTU_3439	7	0	0	0	21	0	10	0	0	0	0	0	0	0	0	0	0	0	0	0	0	0	0	0	0	0	0	0	0	0	0	0	0	0	12	3	0	0	0	0	0	9	0	0	0	0	0	0	0
KTU_3440	0	0	0	0	13	17	6	0	0	0	0	6	0	0	0	0	0	0	0	0	0	0	0	0	0	0	0	0	0	0	0	0	0	0	0	0	0	0	0	0	14	0	0	0	0	0	0	0	0
KTU_3441	0	0	0	0	0	0	0	0	7	0	0	0	0	0	0	0	0	0	0	0	0	50	0	0	0	0	0	0	0	0	0	0	0	0	0	0	0	0	0	0	0	0	0	0	0	0	0	0	0
KTU_3443	0	0	0	0	0	0	0	0	0	0	0	0	0	0	0	0	0	0	0	0	0	0	0	0	0	0	0	0	0	0	0	0	0	0	0	14	12	0	0	0	0	0	0	0	0	0	0	0	0
KTU_3445	0	0	0	0	0	0	0	0	0	0	0	0	0	0	0	0	0	0	0	0	0	0	0	0	0	0	0	0	0	0	0	0	0	0	0	0	0	0	0	0	0	0	0	0	0	0	0	0	0
KTU_3448	0	12	0	5	0	5	0	0	0	0	3	0	0	0	0	0	0	0	0	0	0	0	0	0	0	0	0	0	0	0	0	12	0	0	0	8	0	0	0	0	16	12	0	0	0	0	0	0	0
KTU_3450	13	0	0	0	0	0	14	0	0	0	0	0	0	0	0	0	0	0	0	0	0	0	27	0	0	0	0	0	0	0	0	0	0	0	0	0	0	0	0	0	0	8	0	0	0	0	0	0	0
KTU_3452	0	13	0	0	0	0	0	0	0	0	0	0	0	0	0	0	0	0	0	0	0	0	49	0	0	0	0	0	0	0	0	0	0	0	0	0	0	0	0	0	0	0	0	0	0	0	0	0	0
KTU_3454	0	0	0	0	0	0	0	0	0	0	0	0	0	0	0	0	0	0	0	0	0	0	0	0	74	0	0	0	0	0	0	0	0	0	0	0	0	0	0	0	0	0	0	0	0	0	0	0	0
KTU_3456	0	0	0	0	0	0	0	0	0	0	0	0	0	0	0	0	0	0	0	0	0	0	0	0	0	0	0	0	0	0	0	0	0	0	0	0	0	0	0	0	0	0	0	0	0	0	0	0	0
KTU_3457	0	0	0	0	0	0	0	0	0	0	0	0	0	0	0	0	0	0	0	0	0	0	0	0	0	0	0	0	0	0	0	0	0	0	0	0	0	0	0	0	0	0	0	0	0	0	0	0	0
KTU_3458	0	0	0	0	0	0	0	0	0	0	0	0	0	0	0	0	0	0	0	0	0	0	0	0	0	0	0	0	0	0	0	0	0	0	0	0	0	0	0	0	0	0	0	0	0	0	0	0	0
KTU_3459	9	0	0	0	0	0	0	0	0	0	0	0	0	0	0	0	0	0	0	0	0	0	0	0	0	0	0	0	0	0	0	0	0	0	0	0	0	0	0	0	0	0	0	0	0	0	0	0	0
KTU_3460	0	8	0	0	0	0	0	0	0	0	0	0	0	0	0	0	0	0	0	0	0	0	0	0	0	0	0	0	0	0	0	0	0	0	18	0	0	0	0	0	0	0	0	0	0	0	0	0	0
KTU_3461	0	0	0	0	0	0	8	0	0	0	0	0	0	0	0	0	0	0	0	0	0	0	0	0	0	0	0	0	0	0	0	0	14	0	0	0	0	0	0	0	16	0	0	0	0	0	0	0	0
KTU_3462	0	0	0	0	0	0	0	0	0	0	0	0	0	0	0	0	0	0	0	0	0	0	48	0	0	0	0	0	0	0	0	0	0	0	0	0	0	0	0	0	0	0	0	0	0	0	0	0	0
KTU_3466	0	0	0	0	0	0	0	0	0	0	0	0	0	0	0	0	0	0	0	0	0	0	0	0	0	0	0	0	0	0	0	0	0	0	0	0	0	0	0	0	0	0	0	0	0	0	0	0	0
KTU_3468	0	0	0	0	0	0	0	0	0	0	0	0	0	0	0	0	0	0	0	0	0	0	0	34	0	0	0	0	0	0	0	0	0	0	0	0	0	0	0	0	0	0	0	0	0	0	0	0	0
KTU_3474	0	0	0	0	0	0	0	0	0	0	0	0	0	0	0	0	0	0	0	0	0	0	47	0	0	0	0	0	0	0	0	0	0	0	0	0	0	0	0	0	0	0	0	0	0	0	0	0	0
KTU_3475	0	0	5	0	0	0	0	0	0	0	0	0	0	0	0	0	0	0	0	0	0	0	8	0	0	0	0	0	0	0	0	0	0	0	0	0	0	0	0	0	0	0	0	0	0	0	0	0	0
KTU_3476	0	0	0	0	0	0	0	0	0	0	0	0	0	0	0	0	0	0	0	0	0	0	0	0	0	0	0	0	0	0	0	0	0	0	0	0	0	0	0	0	0	0	0	0	0	0	0	0	0
KTU_3484	0	0	0	0	0	0	0	0	0	0	0	0	0	0	0	0	0	0	0	0	0	0	0	46	0	0	0	0	0	0	0	0	0	0	0	0	0	0	0	0	0	0	0	0	0	0	0	0	0
KTU_3485	0	0	0	0	0	0	0	0	0	0	0	0	0	0	0	0	0	0	0	0	0	0	0	17	0	0	0	0	0	0	0	0	0	0	0	0	0	0	0	0	0	0	0	0	0	0	0	0	0
KTU_3486	0	0	0	0	0	0	8	0	0	0	15	0	0	0	0	0	0	0	0	0	0	0	0	0	0	0	0	0	0	0	0	22	0	0	0	0	32	0	14	0	0	0	0	0	0	0	0	0	0
KTU_3487	0	0	0	0	0	0	0	0	0	0	0	0	0	0	0	0	0	0	0	0	0	9	0	0	0	0	0	0	0	0	0	0	0	0	0	0	0	0	0	0	0	17	0	0	0	0	0	0	0
KTU_3489	45	0	0	0	0	0	0	0	0	0	0	0	0	0	0	0	0	0	0	0	0	0	0	0	0	0	0	0	0	0	0	0	0	0	0	0	0	0	0	0	0	0	0	0	0	0	0	0	0
KTU_3490	0	20	0	11	0	0	0	0	0	0	0	0	0	0	0	0	0	0	0	0	0	0	0	0	0	0	0	0	0	0	0	13	0	0	23	0	17	8	0	0	0	0	0	0	0	0	0	0	0
KTU_3493	0	0	0	0	10	0	0	0	0	0	0	0	0	0	0	0	0	0	0	0	0	0	35	0	0	0	0	0	0	0	0	0	0	0	0	0	0	0	0	0	0	0	0	0	0	0	0	0	0
KTU_3494	0	0	0	0	0	14	5	0	0	0	8	7	0	0	0	0	0	0	0	0	0	0	0	0	0	0	0	0	0	0	0	0	0	0	0	0	0	0	0	0	11	8	0	0	0	0	0	0	0
KTU_3495	0	0	0	0	0	0	0	0	0	0	0	0	0	0	0	0	0	0	0	0	0	27	0	0	0	7	0	0	0	0	0	0	0	0	0	0	0	0	0	0	0	0	0	0	0	0	0	0	0
KTU_3496	0	7	0	0	0	0	0	0	0	0	0	0	0	0	0	0	0	0	0	0	0	29	0	45	0	0	0	0	0	0	0	0	0	0	0	0	0	0	0	0	0	0	0	0	0	0	0	0	0
KTU_3499	0	0	0	0	0	0	0	0	0	0	0	0	0	0	0	0	0	0	0	0	0	0	0	0	0	0	0	0	0	0	0	0	0	0	0	0	0	0	0	0	2	0	0	0	0	0	0	0	0
KTU_3500	0	0	0	0	0	0	0	0	0	0	0	0	0	0	0	0	0	0	0	0	0	0	0	0	0	0	0	0	0	0	0	0	0	0	0	0	0	0	0	0	0	0	0	0	0	0	0	0	0
KTU_3501	0	0	0	0	0	0	0	0	0	0	0	0	0	0	0	0	0	0	0	0	0	26	0	0	0	0	0	0	0	0	0	0	0	0	0	0	0	0	0	0	0	0	0	0	0	0	0	0	0
KTU_3503	0	0	0	0	0	0	0	0	0	0	0	0	0	0	0	0	0	0	0	0	0	0	0	0	0	0	0	0	0	0	0	0	0	0	0	0	0	0	0	0	0	0	0	0	0	0	0	0	0
KTU_3505	0	4	0	0	0	0	0	0	0	0	0	0	0	0	0	0	0	0	0	0	0	0	0	0	0	0	0	0	0	0	0	0	0	0	0	0	0	0	0	0	0	0	0	0	0	0	0	0	0
KTU_3507	0	0	0	0	0	7	0	0	0	0	0	0	0	0	0	0	0	0	0	0	0	16	0	4	0	0	0	0	0	0	0	0	0	0	0	0	0	0	0	0	0	0	0	0	0	0	0	0	0
KTU_3508	0	0	0	8	0	0	0	0	8	0	0	0	0	0	0	0	0	0	0	0	0	0	0	0	0	0	0	0	0	21	0	0	0	0	0	0	36	0	0	0	0	0	0	0	0	0	0	0	0
KTU_3509	0	0	0	0	0	0	0	0	0	0	0	0	0	0	0	0	0	0	0	0	0	39	0	0	0	19	0	0	0	0	0	0	0	0	0	0	0	0	0	0	0	0	0	0	0	0	0	0	0
KTU_3511	0	0	0	0	0	0	0	0	0	0	0	0	0	0	0	0	0	0	0	0	0	0	23	0	0	0	0	0	0	0	0	0	0	0	0	0	0	0	0	0	0	0	0	0	0	0	0	0	0
KTU_3513	0	0	0	0	0	0	0	0	0	0	0	0	0	0	0	0	0	0	0	0	0	0	0	0	0	0	0	0	0	0	0	0	0	0	0	0	0	0	0	0	0	0	0	0	0	0	0	0	0
KTU_3519	0	0	0	0	0	0	0	0	0	0	0	0	0	0	0	0	0	0	0	0	0	0	43	0	0	0	0	0	0	0	0	0	0	0	0	0	0	0	0	0	0	0	0	0	0	0	0	0	0
KTU_3529	0	26	0	0	0	0	0	0	0	0	0	0	0	0	0	0	0	0	0	0	0	42	0	0	0	0	0	0	0	0	0	0	0	0	0	0	0	0	0	0	0	0	0	0	0	0	0	0	0
KTU_3536	0	0	0	0	0	0	0	0	0	0	0	0	0	0	0	0	0	0	0	0	0	12	0	0	0	0	0	0	0	0	0	0	0	0	0	0	0	0	0	0	0	0	0	0	0	0	0	0	0
KTU_3538	0	0	0	0	0	0	0	0	0	0	0	0	0	0	0	0	0	0	0	0	0	0	0	0	0	0	0	0	0	0	0	0	0	0	0	0	0	0	0	0	0	0	0	0	0	0	0	0	0
KTU_3539	0	0	0	16	0	0	0	0	0	0	0	0	0	0	0	0	0	0	0	0	0	0	0	0	0	6	0	0	0	0	0	0	0	0	0	0	0	0	9	0	0	0	0	0	0	0	0	0	0
KTU_3540	0	0	0	0	0	0	0	0	0	0	0	0	0	0	0	0	0	0	0	0	0	0	0	0	0	0	0	0	0	0	0	0	0	0	0	0	0	0	0	0	0	0	0	0	0	0	0	0	0
KTU_3541	6	0	19	0	9	0	0	0	0	0	0	0	0	0	0	0	0	0	0	0	0	12	0	0	0	0	0	0	0	0	0	0	0	9	0	0	0	0	0	0	0	5	0	0	0	0	0	0	0
KTU_3543	7	0	0	0	0	0	0	0	0	0	0	0	0	0	0	0	0	0	0	0	0	7	0	0	0	0	0	0	0	0	4	0	0	0	0	0	0	0	0	0	0	0	0	0	0	0	0	0	0
KTU_3547	0	0	0	0	0	0	0	0	0	0	0	0	0	0	0	0	0	0	0	0	0	0	0	0	0	0	0	0	0	0	0	0	0	0	0	0	0	0	0	0	0	0	0	0	0	0	0	0	0
KTU_3550	0	0	0	0	0	0	0	0	0	0	0	0	0	0	0	0	0	0	0	0	0	0	0	0	0	0	0	0	0	0	0	0	0	0	0	0	0	0	0	0	0	0	0	0	0	0	0	0	0
KTU_3554	0	8	0	0	0	10	0	0	0	0	0	0	0	16	0	0	0	0	0	0	0	0	7	0	0	0	0	0	0	0	0	0	0	0	0	0	15	0	0	0	0	0	0	0	0	0	0	0	0
KTU_3559	0	0	0	0	0	0	8	0	0	0	0	0	0	0	0	0	0	0	0	0	0	40	0	0	0	0	0	0	0	0	0	0	0	0	0	0	0	0	0	0	0	0	0	0	0	0	0	0	0
KTU_3560	0	0	0	0	0	0	0	0	0	0	0	0	0	0	0	0	0	0	0	0	0	28	0	0	0	0	0	0	0	0	0	2	0	0	0	0	0	0	0	0	0	0	0	0	0	0	0	0	0
KTU_3561	0	0	0	0	0	0	0	0	0	0	0	0	0	0	0	0	0	0	0	0	0	21	0	0	0	0	0	0	0	0	0	0	0	0	0	0	0	0	0	0	0	0	0	0	0	0	0	0	0
KTU_3562	0	0	0	0	0	0	0	0	0	0	0	0	0	0	0	0	0	0	0	0	0	0	40	13	0	0	0	0	0	0	0	0	0	0	0	0	0	0	0	0	0	0	0	0	0	0	0	0	0
KTU_3564	0	0	0	0	0	0	0	0	0	0	0	0	0	0	0	0	0	0	0	0	0	0	0	6	0	40	0	0	0	0	0	0	0	0	0	0	0	0	0	0	0	0	0	0	0	0	0	0	0
KTU_3565	0	0	0	0	0	0	0	0	0	0	0	0	0	0	0	0	0	0	0	0	0	0	0	0	0	0	40	0	0	0	0	0	0	0	0	0	0	0	0	0	0	0	0	0	0	0	0	0	0
KTU_3568	0	20	0	0	0	0	0	0	8	0	7	0	0	20	0	0	0	0	0	0	0	0	0	0	0	0	0	0	0	0	0	0	0	0	0	0	0	0	0	0	0	0	0	0	0	0	0	0	0
KTU_3572	0	52	0	3	0	0	0	0	0	0	0	0	0	0	0	0	0	0	0	0	0	0	0	0	0	0	0	0	0	0	0	0	0	0	0	0	18	5	0	0	0	0	0	0	0	0	0	0	0
KTU_3573	0	0	0	0	6	0	0	0	0	0	0	0	0	0	0	0	0	0	0	0	0	0	0	0	0	0	0	0	0	0	0	0	0	0	0	0	0	0	0	0	0	0	0	0	0	0	0	0	0
KTU_3575	0	0	0	0	0	0	9	0	0	0	0	0	0	0	0	0	0	0	0	0	0	39	0	0	0	0	0	0	0	0	0	0	6	0	0	0	0	0	0	0	0	5	0	0	0	0	0	0	0
KTU_3579	0	0	0	0	0	0	0	0	0	0	0	0	0	0	0	0	0	0	0	0	0	0	0	0	0	39	0	0	0	0	0	0	0	0	0	0	0	0	0	0	0	0	0	0	0	0	0	0	0
KTU_3584	0	0	0	0	0	0	0	0	0	0	0	0	0	0	0	0	0	0	0	0	0	0	0	0	0	0	0	0	0	0	0	0	0	0	0	0	0	0	0	0	0	0	0	0	0	0	0	0	0
KTU_3585	0	0	0	0	0	0	0	0	0	0	0	0	0	0	0	0	0	0	0	0	0	0	0	0	0	0	0	0	0	0	0	0	0	0	0	0	0	0	7	0	11	0	0	0	0	0	0	0	0
KTU_3586	0	0	0	0	0	0	0	0	0	0	0	0	0	0	0	0	0	0	0	0	0	0	0	0	0	0	0	0	0	0	0	0	0	0	0	0	0	0	0	0	0	0	0	0	0	0	0	0	0
KTU_3587	0	0	0	0	0	0	0	0	0	0	0	0	0	0	0	0	0	0	0	0	0	0	0	0	0	0	0	0	0	0	0	0	0	0	0	0	0	0	0	0	0	0	0	0	0	0	0	0	0
KTU_3588	0	0	0	0	0	0	0	0	0	0	0	0	0	0	0	0	0	0	0	0	0	0	0	0	0	0	0	0	0	0	0	0	0	0	0	0	0	0	0	0	0	0	0	0	0	0	0	0	0
KTU_3591	0	18	0	0	0	0	0	0	0	0	0	0	0	0	0	0	0	0	0	0	0	20	0	0	0	0	0	0	0	0	0	0	0	0	0	0	0	0	0	0	0	0	0	0	0	0	0	0	0
KTU_3592	0	13	0	10	0	0	0	0	0	0	0	0	0	0	0	0	0	0	0	0	0	0	0	0	0	0	0	0	0	7	0	0	8	0	6	0	0	0	0	0	0	0	0	0	0	0	0	0	0
KTU_3594	0	8	0	0	0	19	8	0	0	0	0	15	0	0	0	0	0	0	0	0	0	0	0	0	0	0	0	0	8	0	0	0	0	0	0	32	24	0	0	0	0	0	0	0	0	0	0	0	0
KTU_3595	0	0	0	0	0	0	0	0	0	0	0	0	0	0	0	0	0	0	0	0	0	38	25	0	0	0	0	0	0	0	0	0	0	0	0	0	0	0	0	0	0	0	0	0	0	0	0	0	0
KTU_3602	0	0	0	0	0	0	0	0	0	0	0	0	0	0	0	0	0	0	0	0	0	0	0	0	0	0	0	0	0	0	0	0	0	0	0	0	0	0	0	0	0	0	0	0	0	0	0	0	0
KTU_3603	0	0	0	0	0	0	0	0	0	0	0	0	0	0	0	0	0	0	0	0	0	23	0	0	0	0	0	0	0	0	0	0	0	0	0	0	0	0	0	0	0	0	0	0	0	0	0	0	0
KTU_3605	0	0	0	0	0	0	0	0	0	0	0	0	0	0	0	0	0	0	0	0	0	0	0	0	0	0	0	0	0	0	0	0	0	0	0	0	0	0	0	0	0	0	0	0	0	0	0	0	0
KTU_3608	0	8	0	0	0	0	0	0	0	0	0	0	0	0	0	0	0	0	0	0	0	0	0	0	0	0	0	0	0	0	0	0	0	0	0	0	0	0	0	0	0	0	0	0	0	0	0	0	0
KTU_3612	0	0	0	0	0	0	7	0	0	0	0	0	0	0	0	0	0	0	0	0	0	0	0	0	0	0	0	0	0	0	0	0	0	0	0	0	0	0	0	0	16	14	0	0	0	0	0	0	0
KTU_3614	0	0	0	0	0	0	0	0	0	0	0	0	0	0	0	0	0	0	0	0	0	0	37	0	0	0	0	0	0	0	0	0	0	0	0	0	0	0	0	0	2	0	0	0	0	0	0	0	0
KTU_3616	0	0	0	0	0	0	0	0	0	0	0	0	0	0	0	0	0	0	0	0	0	0	0	0	0	0	0	0	0	0	0	6	0	0	0	0	0	0	0	0	0	0	0	0	0	0	0	0	0
KTU_3618	16	0	0	0	0	0	0	0	0	0	0	0	0	0	0	0	0	0	0	0	0	0	0	0	0	0	0	0	0	0	0	0	0	0	6	7	0	0	0	0	0	0	0	0	0	0	0	0	0
KTU_3619	0	0	0	0	15	0	0	0	0	0	0	0	0	0	0	0	0	0	0	0	0	0	0	0	0	0	0	0	0	0	0	0	0	0	0	0	0	0	0	0	37	0	0	0	0	0	0	0	0
KTU_3622	0	0	0	0	0	0	0	0	0	0	0	0	0	0	0	0	0	0	0	0	0	0	0	0	0	0	0	0	0	0	0	0	0	0	0	0	0	0	0	0	0	0	0	0	0	0	0	0	0
KTU_3623	0	0	0	0	0	0	0	7	0	0	0	0	0	0	0	0	0	0	0	0	0	0	0	0	0	0	0	0	0	0	0	0	0	0	0	0	0	0	0	0	0	0	0	0	0	0	0	0	0
KTU_3625	0	0	0	0	0	0	0	0	0	0	0	0	0	0	0	0	0	0	0	0	0	0	0	0	0	0	0	0	0	0	0	0	0	0	0	0	0	0	0	0	0	0	0	0	0	0	0	0	0
KTU_3626	0	0	0	0	0	0	0	0	0	0	0	0	0	0	0	0	0	0	0	0	0	0	21	0	0	0	0	0	0	0	0	0	0	0	0	0	0	0	0	0	0	0	0	0	0	0	0	0	0
KTU_3627	0	15	0	0	0	0	0	0	0	0	0	0	0	0	0	0	0	0	0	0	0	0	0	0	0	0	0	0	0	0	0	0	0	0	0	0	35	8	0	0	0	0	0	0	0	0	0	0	0
KTU_3631	0	0	0	0	0	7	0	0	0	0	0	0	0	0	0	0	0	0	0	0	0	0	0	10	0	0	0	0	0	0	0	0	0	18	0	11	0	0	0	0	3	0	0	0	0	0	0	0	0
KTU_3633	0	0	0	0	0	0	0	0	0	0	0	0	0	0	0	0	0	0	0	0	0	0	15	0	0	0	36	0	0	0	0	0	0	0	0	0	0	0	0	0	0	0	0	0	0	0	0	0	0
KTU_3634	0	0	0	0	0	0	0	0	0	0	0	0	0	0	0	0	0	0	0	0	0	0	0	0	0	0	0	0	0	0	0	0	0	0	0	0	0	0	0	0	0	0	0	59	0	0	0	0	0
KTU_3635	0	0	0	0	0	0	0	0	0	0	0	0	0	0	0	0	0	0	0	0	0	0	0	0	0	0	0	0	0	0	0	0	0	0	0	0	0	0	0	0	0	0	0	73	0	0	0	0	0
KTU_3636	0	0	0	0	0	0	0	0	0	0	0	0	0	0	0	0	0	0	0	0	0	0	0	0	0	0	0	0	0	0	0	0	0	0	0	0	0	0	0	0	0	0	0	0	0	0	0	0	0
KTU_3637	6	0	0	0	0	11	5	0	0	0	0	0	0	0	0	0	0	0	0	0	0	0	0	0	0	0	0	0	0	0	0	0	0	0	0	0	0	0	0	0	3	0	0	0	0	0	0	0	0
KTU_3638	0	0	0	0	0	0	9	0	0	0	0	0	0	0	0	0	0	0	0	0	0	9	0	0	0	0	0	0	0	0	0	0	0	0	0	0	0	0	0	0	0	0	0	0	0	0	0	0	0
KTU_3641	12	0	0	0	0	0	0	0	0	0	0	0	0	0	0	0	0	0	0	0	0	7	0	0	0	0	0	0	0	0	0	13	0	0	0	0	0	0	0	0	0	0	0	0	0	0	0	0	0
KTU_3644	0	0	35	10	0	0	0	0	0	0	0	0	0	0	0	0	0	0	0	0	0	0	0	0	0	0	0	0	0	0	0	0	0	0	0	0	0	0	0	0	0	0	0	0	0	0	0	0	0
KTU_3649	0	0	0	0	0	0	0	0	0	0	0	0	0	0	0	0	0	0	0	0	0	0	0	0	0	0	26	0	0	0	0	0	0	0	0	0	0	0	0	0	0	0	0	0	0	0	0	0	0
KTU_3652	0	0	0	0	0	0	0	0	0	0	0	0	0	0	0	0	0	0	0	0	0	0	0	0	0	0	0	0	0	0	0	0	0	0	0	0	0	0	0	0	0	0	0	0	0	0	0	0	0
KTU_3653	0	0	0	0	0	0	0	0	0	0	0	0	0	0	0	0	0	0	0	0	0	0	0	0	0	0	0	0	0	0	0	0	0	0	0	0	0	0	0	0	0	0	0	0	0	0	0	0	0
KTU_3654	0	0	0	0	0	26	0	0	0	0	0	0	0	0	0	0	0	0	0	0	0	0	0	0	0	0	0	0	0	0	6	12	0	0	0	11	0	0	0	0	0	0	0	0	0	0	0	0	0
KTU_3658	0	0	0	0	0	0	0	0	0	0	0	0	0	0	0	0	0	0	0	0	0	22	0	22	0	0	0	0	0	0	0	0	0	0	0	0	0	0	0	0	0	0	0	0	0	0	0	0	0
KTU_3663	0	0	0	0	0	0	0	0	0	0	0	0	0	0	0	0	0	0	0	0	0	0	0	0	0	0	0	0	0	0	0	0	0	0	0	0	0	0	0	0	0	0	0	0	0	0	0	0	0
KTU_3666	0	0	0	0	0	0	0	0	0	0	0	0	0	0	0	0	0	0	0	0	0	0	0	0	0	0	0	0	0	0	0	0	0	0	0	0	0	0	0	0	0	0	0	0	0	0	0	0	0
KTU_3667	0	0	0	0	0	0	0	0	0	0	0	0	0	0	0	0	0	0	0	0	0	0	0	0	0	0	0	0	0	0	0	0	0	0	0	0	0	0	0	0	0	0	0	0	0	0	0	0	0
KTU_3670	0	18	0	20	0	0	0	0	0	0	0	0	0	0	0	0	0	0	0	0	0	0	27	0	0	0	0	0	0	0	0	0	0	0	15	0	0	0	7	0	0	0	0	0	0	0	0	0	0
KTU_3675	0	47	0	9	0	0	0	0	0	0	0	0	0	0	0	0	0	0	0	0	0	0	33	0	0	0	0	0	0	0	0	0	0	0	0	0	0	0	0	0	0	0	0	0	0	0	0	0	0
KTU_3677	0	0	0	0	0	0	0	0	0	0	0	0	0	0	0	0	0	0	0	0	0	4	0	0	0	33	0	0	0	0	0	0	0	0	0	0	0	0	0	0	0	0	0	0	0	0	0	0	0
[truncated: 32 more rows]
[truncated: 13 more columns]
